# Supplementary material for: Multi-ancestry genome-wide meta-analysis identifies novel basal cell carcinoma loci and shared genetic effects with squamous cell carcinoma
Source: Commun Biol. 2024 Jan 5;7:33. doi: 10.1038/s42003-023-05753-7 (PMC10770328; doi:10.1038/s42003-023-05753-7)
Supplement: Supplementary file 4 — Supplementary Data 1-13 [file 42003_2023_5753_MOESM4_ESM.xlsx]

## Sheet: TOC
Supplementary Data 1. BCC and SCC study cohorts included in the GWA analyses
Supplementary Data 2. BCC-associated loci identified in the European ancestry GWA meta-analysis and results in each cohort
Supplementary Data 3. BCC-associated variants identified in the conditional and joint multiple-SNP (COJO) analysis conducted on the European ancestry meta-analysis results
Supplementary Data 4. Look-up of the 116 BCC-associated loci identified in the European ancestry meta-analysis in the Hispanic/Latino GWA meta-analysis of BCC
Supplementary Data 5. BCC-associated loci identified in the Hispanic/Latino GWA meta-analysis
Supplementary Data 6. BCC-associated loci identified in the multi-ancestry GWA meta-analysis
Supplementary Data 7. SCC-associated loci identified in the European ancestry GWA meta-analysis
Supplementary Data 8. Association of the 116 BCC-associated loci identified in the European ancestry meta-analysis with SCC risk
Supplementary Data 9. LD score regression analysis results of individual GWAS datasets
Supplementary Data 10. List of the 95% credible set of variants in each of the 116 loci identified in the European ancestry GWA meta-analysis of BCC
Supplementary Data 11. VEGAS2 Gene-based association analysis results for BCC
Supplementary Data 12. VEGAS2-Pathways association analysis results for BCC
Supplementary Data 13. Prioritized drug targets for BCC

## Sheet: Supplementary Data 1
Supplementary Data 1. BCC and SCC study cohorts included in the GWA analyses
	Basal Cell Carcinoma (BCC) cohorts
	GERA		MGB		UKB		23andMe
	Controls	BCC Cases	Controls	BCC Cases	Controls	BCC Cases	Controls	BCC Cases
Total, N	66214	21136	32875	3165	388893	13285	274252	12945
Ethnicity, N
non-Hispanic white / European	58051	20529	31196	3146	388893	13285	274252	12945
Hispanic/Latino	8163	607	1679	19	NA	NA	NA	NA
	Squamous Cell Carcinoma (SCC) cohorts
	GERA		MGB		UKB		23andMe
Ethnicity, N	Controls	SCC Cases	Controls	SCC Cases	Controls	SCC Cases	Controls	SCC Cases
non-Hispanic white / European	60068	7687	32,967	627	388893	1514	280558	6579

## Sheet: Supplementary Data 2
Supplementary Data 2. BCC-associated loci identified in the European ancestry GWA meta-analysis and results in each cohort. Loci indicated in bold are novel
						European ancestry GWA meta-analysis							GERA GWA results			UKB GWA results			MGB GWA results			23andMe GWA results
CHR	BP	Nearest gene(s)	SNP	EA	OA	N	P	P.R.	OR	OR.R.	Q	I	OR	SE	P	OR	SE	P	OR	SE	P	OR	SE	P
1	17772148	RCC2-ARHGEF10L	rs12122129	A	G	4	2.192e-96	1.336e-11	1.1678	1.1532	0.0001	86.14	1.16055	0.0130238	3.78806e-30	1.21782	0.0131493	8.96636e-51	1.0687	0.0291996	0.0228795	1.14501	0.0138819	2.63696e-22
1	38353403	INPP5B	rs56023437	T	C	4	4.511e-08	4.511e-08	0.9572	0.9572	0.7023	0	0.956698	0.0138682	0.00139318	0.967624	0.0138324	0.0173446	0.961619	0.0320728	0.222367	0.94436	0.015305	0.000174446
1	41912138	SCMH1-EDN2	rs2781249	C	T	4	7.308e-09	7.198e-08	1.0806	1.0804	0.3393	10.72	1.11147	0.0244484	1.38158e-05	1.08729	0.0230762	0.000287366	1.07384	0.0513074	0.164996	1.04402	0.0246792	0.079384
1	114303808	PHTF1-RSBN1	rs6679677	A	C	4	5.232e-13	5.457e-06	0.9157	0.9192	0.1027	51.54	0.940069	0.0212625	0.00354499	0.888375	0.0210097	1.76463e-08	0.987566	0.0492732	0.799556	0.905397	0.0233884	1.7353e-05
1	150737220	CTSS	rs41271951	G	A	4	3.765e-17	3.765e-17	1.1149	1.1149	0.5236	0	1.12107	0.0220774	2.61743e-07	1.12195	0.0227244	4.11145e-07	1.03718	0.0500594	0.465802	1.11878	0.0249929	9.09123e-06
1	155014426	DCST1	rs55668940	A	G	4	2.163e-11	2.163e-11	1.0618	1.0618	0.8399	0	1.05572	0.0157183	0.000574234	1.07452	0.015801	5.39888e-06	1.05432	0.0350222	0.130932	1.05628	0.0166718	0.00107576
1	168497741	LOC100505918-XCL2	rs78663305	G	A	4	1.771e-08	1.771e-08	0.9371	0.9371	0.9259	0	0.931309	0.0200559	0.000369449	0.945052	0.020334	0.00544665	0.951911	0.0449328	0.272718	0.931431	0.0217351	0.000991537
1	214546861	PTPN14	rs6700380	T	C	4	2.503e-11	5.815e-07	0.9533	0.9548	0.2015	35.13	0.941586	0.0123772	1.16112e-06	0.961957	0.0128069	0.00245765	1.00044	0.0282517	0.987674	0.947484	0.0133468	5.34873e-05
1	228979737	RHOU-RAB4A	rs61824911	G	A	4	8.919e-89	8.24e-07	1.1765	1.1636	0	92.33	1.15607	0.0138594	1.88805e-25	1.26695	0.0147556	7.21009e-58	1.09774	0.031274	0.00286598	1.12852	0.0152763	3.7256e-15
1	236361040	GPR137B	rs1254197	T	G	4	2.774e-08	2.774e-08	0.9557	0.9557	0.7998	0	0.95801	0.0141352	0.0023761	0.958304	0.0144912	0.00329255	0.976815	0.0324244	0.469397	0.945594	0.0152289	0.000226627
1	242023898	EXO1	rs4149909	G	A	4	7.081e-09	7.081e-09	1.1296	1.1296	0.6339	0	1.10426	0.0340798	0.00379141	1.13683	0.035569	0.000311474	1.09305	0.0728877	0.222187	1.18738	0.0490383	0.000573211
2	5680264	LOC727982-SOX11	rs13409347	T	G	4	1.526e-09	2.194e-09	1.0444	1.0444	0.3848	1.47	1.04092	0.0124058	0.00122583	1.06277	0.0127566	1.81939e-06	1.03561	0.0281332	0.213617	1.03019	0.0136125	0.0288993
2	7752255	LOC100506274-LOC339788	rs2572140	A	G	3	2.219e-23	2.219e-23	1.0877	1.0877	0.4326	0	1.09748	0.0123261	4.51374e-14	1.07449	0.0127028	1.54785e-08	1.10225	0.0281177	0.000535272	NA	NA	NA
2	10113496	GRHL1	rs6726950	G	A	4	9.971e-10	2.702e-07	1.0657	1.0646	0.2747	22.69	1.0671	0.0180408	0.000331155	1.05303	0.0189496	0.00639919	1.00527	0.0411036	0.898223	1.09042	0.018979	6.07267e-06
2	11526716	ROCK2-LINC00570	rs12466910	A	G	3	7.504e-10	8.669e-09	0.9524	0.9525	0.3219	11.79	0.966089	0.0152006	0.0232338	0.938547	0.0129826	1.0335e-06	NA	NA	NA	0.956643	0.0132824	0.000837783
2	16498408	MYCN-FAM49A	rs16982253	C	T	4	2.802e-32	1.441e-06	0.8705	0.8696	0.0009	81.75	0.884566	0.020037	7.16753e-10	0.814872	0.0212192	5.01036e-22	0.860737	0.0454169	0.000959979	0.918803	0.0219597	0.000100044
2	37189296	STRN	rs3845780	C	T	4	3.191e-08	0.01531	1.04	1.0338	0.0188	69.93	1.02797	0.0123273	0.0252264	1.05547	0.0127042	2.1431e-05	0.967747	0.0278911	0.239815	NA	NA	NA
2	38298139	CYP1B1	rs1800440	C	T	4	1.389e-21	6.467e-11	0.916	0.9163	0.1242	47.86	0.902404	0.0160783	1.42055e-10	0.902357	0.0162829	2.79035e-10	0.912393	0.0360171	0.0109098	1.05425	0.0131594	5.97201e-05
2	88554351	THNSL2-FOXI3	rs6707137	A	G	4	2.623e-30	8.544e-14	0.8366	0.8384	0.1059	50.99	0.840892	0.0276712	2.51788e-10	0.799767	0.0262102	1.53145e-17	0.835207	0.0654692	0.00594959	0.94801	0.017116	0.00172642
2	145653287	DKFZp686O1327	rs17479393	T	A	4	8.017e-10	3.075e-08	0.9502	0.9497	0.3059	17.07	0.964804	0.014409	0.0128957	0.938858	0.0146703	1.7036e-05	0.909763	0.0332694	0.00447501	0.882139	0.0299345	2.10445e-05
2	161356971	MIR4785-TANK	rs7564151	C	G	4	4.797e-08	4.797e-08	1.0405	1.0405	0.6626	0	1.04752	0.0124252	0.000187848	1.04516	0.0130981	0.000746399	1.01173	0.0288449	0.686045	0.955302	0.0155798	0.00323247
2	173074802	DLX2-ITGA6	rs10646896	CTTT	C	2	8.733e-09	8.733e-09	0.936	0.936	0.8372	0	0.938128	0.0157746	5.36094e-05	0.933701	0.0167594	4.25502e-05	NA	NA	NA	1.03368	0.0136528	0.0153166
2	188345322	TFPI	rs8176526	T	C	4	1.405e-08	1.405e-08	1.0461	1.0461	0.7278	0	1.04455	0.0135967	0.00136433	1.04977	0.0143394	0.000705386	1.07708	0.0309343	0.0163804	1.03702	0.0148723	0.014716
2	198954774	PLCL1	rs11684176	T	C	4	4.195e-08	4.195e-08	0.9614	0.9614	0.9764	0	0.959019	0.0124364	0.000765364	0.964389	0.0126934	0.0042818	0.953183	0.0278135	0.0847221	0.962869	0.013538	0.00517668
2	202176294	ALS2CR12	rs7582362	G	A	4	1.139e-84	1.047e-23	0.8582	0.857	0.0161	70.89	0.845409	0.0134797	2.2516e-35	0.844187	0.0143292	3.0497e-32	0.839828	0.0301358	6.94472e-09	0.892267	0.0144778	4.95552e-15
2	204743801	CTLA4-ICOS	rs231729	A	T	4	2.516e-30	1.776e-21	0.917	0.9174	0.2576	25.68	0.907186	0.0131261	1.02239e-13	0.90702	0.0134212	3.55755e-13	0.923552	0.0301962	0.00844595	0.938384	0.0141763	6.78687e-06
3	50011540	RBM6	rs11130229	C	T	4	9.848e-09	9.848e-09	0.9595	0.9595	0.9216	0	0.955594	0.0125566	0.000297654	0.961421	0.0126992	0.00194783	0.94749	0.0281303	0.0551833	0.964681	0.0135921	0.00814682
3	71544252	FOXP1-MIR1284	rs35768603	C	T	4	2.694e-43	2.694e-43	1.1036	1.1036	0.5933	0	1.11014	0.0124215	4.22394e-17	1.11329	0.0127871	4.73519e-17	1.08986	0.0279687	0.00209402	1.08905	0.0132319	1.19487e-10
3	98471376	ST3GAL6	rs4638909	T	C	4	4.647e-10	4.647e-10	0.9494	0.9494	0.6703	0	0.960113	0.0143537	0.00451828	0.936005	0.014831	8.22603e-06	0.952989	0.0328405	0.142587	0.950891	0.0156931	0.00128266
3	101258778	FAM172BP-TRMT10C	rs4580527	C	A	3	6.707e-12	6.707e-12	0.9483	0.9483	0.9694	0	0.945918	0.0129941	1.90729e-05	0.950066	0.0130546	8.71726e-05	NA	NA	NA	0.949201	0.0142054	0.000246832
3	188122978	LPP	rs2049218	T	C	4	4.223e-29	4.223e-29	1.083	1.083	0.8881	0	1.08559	0.0122973	2.45223e-11	1.08055	0.0127679	1.3004e-09	1.06234	0.0280365	0.0310176	1.08744	0.0132633	2.66066e-10
4	186982959	SORBS2-TLR3	rs13120159	C	A	4	6.575e-09	6.575e-09	1.043	1.043	0.94	0	1.0395	0.0127215	0.0023307	1.04987	0.0128954	0.000160726	1.03653	0.027755	0.196161	1.04093	0.0134666	0.00289949
5	1325590	CLPTM1L	rs421284	C	T	3	1.716e-74	2.156e-17	0.8632	0.8638	0.0113	77.68	0.863156	0.0164115	2.82353e-19	0.840697	0.0127864	5.94759e-42	NA	NA	NA	0.888601	0.0133885	9.06426e-19
5	33951693	SLC45A2	rs16891982	G	C	4	1.282e-61	1.01e-27	1.509	1.5172	0.0899	53.8	1.49451	0.0432103	1.20532e-21	1.43751	0.0409827	8.35579e-19	1.45454	0.0793259	2.31902e-06	1.70283	0.0550045	1.67052e-25
5	38756717	MIR3650-OSMR	rs11743151	T	C	4	3.004e-08	0.0003084	0.9596	0.9616	0.1233	48.02	0.96088	0.012941	0.00202819	0.93825	0.0132443	1.49012e-06	0.998368	0.029178	0.955364	0.973251	0.0139016	0.050877
5	44449376	FGF10-MRPS30	rs72748037	A	G	3	1.533e-08	0.001972	1.0585	1.0586	0.0349	70.2	1.02933	0.0168953	0.087065	1.09509	0.0172439	1.37948e-07	NA	NA	NA	1.05273	0.0181186	0.00475142
5	52378850	ITGA2	rs76748680	G	GT	2	6.191e-10	6.191e-10	0.9447	0.9447	0.851	0	0.94316	0.0128036	4.7558e-06	0.946423	0.0131989	3.01951e-05	NA	NA	NA	NA	NA	NA
5	67751221	PIK3R1-SLC30A5	rs42905	C	A	4	8.484e-09	2.798e-07	0.9598	0.96	0.3108	16.15	0.972083	0.0123805	0.0221957	0.944216	0.0127677	6.9324e-06	0.984843	0.0281878	0.588043	0.957149	0.0132033	0.000915187
5	73802976	ARHGEF28-ENC1	rs1001114	G	A	4	1.363e-08	1.363e-08	1.0464	1.0464	0.5589	0	1.05027	0.0132099	0.000207591	1.04335	0.0134417	0.0015928	1.08257	0.0294305	0.00702122	1.03223	0.0174993	0.0702695
5	149196682	PPARGC1B	rs109077	G	T	4	5.142e-10	4.313e-08	0.9524	0.9521	0.2925	19.5	0.972413	0.0135424	0.0388574	0.938412	0.0141508	7.0545e-06	0.945336	0.030782	0.0678145	0.945968	0.0145528	0.000128569
5	151155711	G3BP1	rs2964574	A	G	4	8.07e-09	1.408e-07	1.0477	1.0484	0.3131	15.73	1.04922	0.0141777	0.000714632	1.03309	0.0143003	0.0228377	1.10192	0.0315496	0.002097	1.05028	0.0150019	0.00111455
6	421281	OR2J3	rs62389423	A	G	4	4.235e-254	5.001e-22	1.3933	1.3883	0	91.09	1.35374	0.0175694	1.52327e-65	1.3517	0.0162828	1.77369e-76	1.31422	0.0343647	1.84577e-15	1.53346	0.0193127	2.30247e-103
6	15388277	JARID2	rs2237159	A	G	4	3.872e-08	3.872e-08	1.0397	1.0397	0.6715	0	1.02841	0.012292	0.02266	1.0432	0.0126734	0.00084682	1.0622	0.0280948	0.0317309	1.04418	0.0131451	0.00100402
6	22057566	LINC00340-LOC729177	rs55775505	T	C	4	4.786e-23	4.804e-06	1.0787	1.0776	0.0067	75.45	1.05513	0.013226	5.0472e-05	1.12185	0.0136647	3.94596e-17	1.06817	0.0292435	0.0241197	1.0626	0.0144719	2.8615e-05
6	29599102	GABBR1	rs29243	A	G	4	1.531e-08	1.531e-08	1.1975	1.1975	0.937	0	1.21359	0.0557721	0.000592753	1.21525	0.0579915	0.00077482	1.13196	0.121605	0.308084	1.1781	0.057795	0.0054685
6	31324664	HLA-B	rs9266184	G	T	3	1.434e-21	1.169e-05	0.9179	0.9152	0.0069	79.91	0.890089	0.0156752	9.17584e-14	0.948675	0.014008	0.000168977	NA	NA	NA	0.905899	0.0175702	1.57535e-08
6	32591609	HLA-DRB1-HLA-DQA1	rs9271611	G	A	3	1.327e-29	5.066e-10	1.0889	1.0883	0.0388	69.22	1.11528	0.0125196	3.20666e-18	1.06576	0.0130274	1.01293e-06	NA	NA	NA	1.08367	0.0137168	5.03481e-09
6	74499182	CD109	rs146968538	A	AT	2	6.504e-09	0.0001068	0.9474	0.9472	0.1328	55.75	0.960382	0.0129948	0.00185201	0.933853	0.0133547	2.98359e-07	NA	NA	NA	NA	NA	NA
6	91005743	BACH2	rs6908626	T	G	4	2.406e-24	5.19e-08	0.9057	0.9115	0.0435	63.08	0.912461	0.0167701	4.14371e-08	0.877234	0.0166233	3.28831e-15	0.975166	0.0385792	0.514511	0.918903	0.0191863	9.1894e-06
6	126678268	CENPW-RSPO3	rs9388487	T	G	3	1.228e-08	1.228e-08	0.9532	0.9532	0.5805	0	0.952474	0.0122938	7.45467e-05	0.94854	0.0127113	3.23601e-05	0.979227	0.0278524	0.451034	NA	NA	NA
6	150347971	RAET1L-ULBP3	rs11752529	T	C	4	7.268e-12	1.216e-06	1.0502	1.0491	0.1552	42.72	1.04032	0.0124063	0.00144544	1.07526	0.0127377	1.22198e-08	1.02552	0.0280297	0.368545	1.04026	0.0133197	0.00306012
6	167394634	RNASET2-MIR3939	rs4710154	T	A	4	1.484e-24	1.484e-24	1.0801	1.0801	0.9215	0	1.07466	0.0128353	2.10848e-08	1.08749	0.0134264	4.1837e-10	1.07161	0.0290926	0.017434	1.08076	0.0144336	8.1191e-08
7	17134708	AGR3-AHR	rs117132860	A	G	4	2.097e-14	2.143e-11	1.2051	1.2082	0.2843	20.98	1.24373	0.0414715	1.90745e-07	1.13411	0.0397219	0.00153385	1.24863	0.0821191	0.00685112	1.26294	0.0562465	4.98377e-05
7	29132279	CPVL	rs117744081	G	A	4	4.01e-24	4.01e-24	0.8003	0.8003	0.7114	0	0.827643	0.036976	2.25113e-07	0.785849	0.0358191	1.7201e-11	0.768002	0.0839302	0.00166074	0.791591	0.0490659	9.91584e-07
7	47445641	TNS3	rs700755	G	A	4	5.668e-17	5.668e-17	0.9422	0.9422	0.8817	0	0.947793	0.0123187	1.34239e-05	0.93575	0.0126821	1.63882e-07	0.951707	0.0280249	0.0773564	0.940873	0.0132152	3.9668e-06
7	50192592	C7orf72	rs35254219	T	A	4	7.221e-16	7.221e-16	0.9433	0.9433	0.6088	0	0.944892	0.0125603	6.30403e-06	0.932243	0.0128572	4.84284e-08	0.96786	0.0283867	0.249815	0.948245	0.013529	8.39059e-05
7	100359454	ZAN	rs112108851	T	C	4	6.054e-09	0.00015	0.9542	0.957	0.1303	46.85	0.947829	0.0140206	0.000129455	0.960199	0.0142994	0.00450687	1.01852	0.0313255	0.558006	0.940761	0.0150579	4.67512e-05
7	101418653	MYL10-CUX1	rs73183643	A	G	4	3.921e-35	1.595e-15	0.901	0.9047	0.1114	50.03	0.897375	0.0145736	8.83999e-14	0.891096	0.0146913	4.21332e-15	0.973632	0.0334835	0.424837	0.901156	0.0161521	8.47936e-11
7	130584684	LOC646329	rs125124	G	C	4	4.388e-34	5.978e-08	0.9089	0.9109	0.0049	76.71	0.91597	0.0136883	1.30082e-10	0.874501	0.0138402	3.34906e-22	0.921209	0.0307542	0.00761879	0.938025	0.0147109	1.26857e-05
8	22876739	RHOBTB2	rs2241261	T	C	4	5.625e-11	3.203e-07	1.0487	1.0499	0.1891	37.16	1.03921	0.0130824	0.00328165	1.06439	0.0127905	1.0676e-06	1.08795	0.0280059	0.00261425	1.0335	0.013212	0.0126165
8	77468678	HNF4G-ZFHX4-AS1	rs17431641	T	C	4	2.291e-54	4.846e-10	0.7907	0.8043	0.0026	78.93	0.802877	0.0262142	2.07266e-17	0.736717	0.0261572	1.58669e-31	0.904424	0.0605597	0.0971528	0.82098	0.0290952	3.77502e-12
8	81392215	MIR5708-ZBTB10	rs7818943	C	A	4	4.023e-36	4.023e-36	0.9013	0.9013	0.713	0	0.903855	0.0142251	1.00625e-12	0.889269	0.014847	2.69328e-15	0.917058	0.0323284	0.00739979	0.907917	0.0155291	3.77286e-10
8	98367001	TSPYL5-MTDH	rs7833199	C	T	4	4.265e-08	3.918e-05	1.0443	1.0451	0.1671	40.76	1.0187	0.0135877	0.172765	1.05955	0.0141332	4.26288e-05	1.05493	0.0309972	0.0844802	1.05605	0.0148409	0.000227171
8	101007337	RGS22	rs28765982	C	A	4	1.328e-61	7.51e-26	0.8466	0.8441	0.0758	56.41	0.860129	0.017433	3.20942e-18	0.8242	0.0176027	4.57705e-28	0.799642	0.040351	3.00495e-08	0.868109	0.0190523	5.35467e-14
8	116622906	TRPS1	rs2245019	A	C	4	2.616e-13	2.616e-13	0.9489	0.9489	0.4859	0	0.944916	0.0124521	5.40706e-06	0.959877	0.0128149	0.00139568	0.970186	0.0280458	0.280434	0.937002	0.0133271	1.07293e-06
8	129003458	MIR1205-MIR1206	rs55807015	A	G	4	3.438e-11	3.438e-11	1.0506	1.0506	0.7757	0	1.04924	0.0128274	0.000180761	1.05606	0.0133594	4.44742e-05	1.07303	0.029102	0.0154328	1.0412	0.0139007	0.00372906
9	684096	KANK1	rs1323262	C	G	4	1.95e-19	6.858e-09	1.0677	1.068	0.0863	54.46	1.09387	0.0125603	9.62328e-13	1.04855	0.0130942	0.000293724	1.08225	0.0285568	0.00563974	1.05544	0.0134541	6.20935e-05
9	16884586	BNC2-CNTLN	rs10810657	A	T	4	6.352e-35	6.352e-35	1.0948	1.0948	0.6961	0	1.08926	0.0126398	1.26386e-11	1.08621	0.0131742	3.45067e-10	1.10546	0.029004	0.000546817	1.1084	0.0137124	5.08037e-14
9	19088820	SCARNA8-HAUS6	rs7037714	A	G	3	1.654e-08	4.915e-06	1.0629	1.063	0.2163	34.69	1.03592	0.0184775	0.0561369	1.08198	0.0186312	2.34737e-05	NA	NA	NA	1.07234	0.0190841	0.000277641
9	22054690	CDKN2B-CDKN2B-AS1	rs7874604	C	T	4	5.415e-45	2.076e-17	0.9024	0.904	0.0686	57.79	0.916889	0.0123141	1.81028e-12	0.878629	0.0126847	1.96777e-24	0.925797	0.0282025	0.00626358	0.907996	0.0145451	3.03785e-11
9	100466636	XPA-FOXE1	rs2805831	A	G	4	7.061e-11	7.061e-11	0.9405	0.9405	0.567	0	0.951779	0.0163617	0.00247171	0.932831	0.0165359	2.61195e-05	0.972724	0.037959	0.466285	0.929252	0.0176967	2.99822e-05
9	106865692	SMC2	rs7859034	T	G	4	6.386e-16	6.386e-16	1.0634	1.0634	0.8617	0	1.05467	0.0123956	1.73946e-05	1.06873	0.0127204	1.73753e-07	1.06329	0.0282777	0.0299947	1.07058	0.0172622	7.65356e-05
9	139356987	SEC16A	rs57994353	C	T	3	2.002e-09	2.002e-09	1.0532	1.0532	0.4815	0	1.06947	0.0175384	0.000130213	1.04126	0.0138354	0.00347057	NA	NA	NA	1.05528	0.0142661	0.000168745
10	6390192	LOC399715-PRKCQ	rs2387397	C	G	4	5.9e-09	0.002912	0.9515	0.951	0.0151	71.3	0.948974	0.0147186	0.000381784	0.921898	0.0154132	1.32012e-07	0.940654	0.0333159	0.0663102	0.989438	0.0158338	0.502812
10	8962477	GATA3-SFTA1P	rs138501911	T	C	4	1.062e-76	2.954e-66	0.807	0.8075	0.3382	10.94	0.817435	0.020198	6.27363e-24	0.785804	0.0196374	1.23493e-34	0.844432	0.0454254	0.00019735	0.813632	0.0226652	1.34273e-20
10	10771564	GATA3-SFTA1P	rs12767525	T	C	4	1.281e-14	0.0004915	1.0614	1.0541	0.0172	70.51	1.07027	0.0133221	3.5862e-07	1.08542	0.0137868	2.76304e-09	0.987612	0.0306293	0.684031	1.04205	0.014483	0.00453688
10	13741039	FRMD4A	rs1830993	G	T	3	2.082e-11	3.985e-05	1.054	1.0539	0.0705	62.3	1.03687	0.0134001	0.00693098	1.08054	0.013488	9.29539e-09	NA	NA	NA	1.04467	0.0138797	0.00167215
10	64397538	ZNF365	rs16917546	C	T	4	9.879e-18	9.879e-18	1.0649	1.0649	0.5679	0	1.07659	0.0127311	7.00939e-09	1.06145	0.0131453	5.71218e-06	1.03152	0.0289976	0.284569	1.06291	0.0135653	7.16337e-06
10	105675946	OBFC1	rs9419958	C	T	4	1.593e-10	1.369e-05	0.9364	0.9374	0.1269	47.4	0.960708	0.017853	0.0247501	0.9337	0.018913	0.0002866	0.966641	0.0396524	0.392171	0.906852	0.0185825	1.84562e-07
10	119573178	EMX2-RAB11FIP2	rs7098111	T	C	4	8.215e-10	8.215e-10	0.9406	0.9406	0.741	0	0.930282	0.0173908	3.05868e-05	0.936307	0.0173735	0.000151836	0.953888	0.040597	0.244887	0.955057	0.0187908	0.013983
11	64107735	CCDC88B	rs663743	A	G	4	1.459e-18	9.28e-08	1.0707	1.07	0.0662	58.25	1.07933	0.0145133	1.49503e-07	1.09354	0.0133915	2.43426e-11	1.06464	0.0296266	0.0345053	1.03984	0.01401	0.00537281
11	65641033	EFEMP2-CTSW	rs10896064	C	G	4	5.429e-20	5.429e-20	0.9364	0.9364	0.7696	0	0.939445	0.0125791	6.87412e-07	0.92982	0.0127073	1.02735e-08	0.920141	0.0280773	0.00303314	0.943993	0.013324	1.5329e-05
11	69382767	MYEOV-CCND1	rs11263498	C	T	4	2.765e-08	2.765e-08	1.0422	1.0422	0.9021	0	1.03975	0.0128474	0.00239844	1.0488	0.0133493	0.000357822	1.02532	0.0289897	0.388349	1.04182	0.0138484	0.00304464
11	89017961	TYR	rs1126809	A	G	4	2.528e-67	2.528e-67	1.1438	1.1438	0.7663	0	1.13214	0.0135451	6.38773e-20	1.15565	0.0137562	7.28024e-26	1.14729	0.0301639	5.23609e-06	1.14318	0.0143982	2.59922e-20
11	94463093	PIWIL4-AMOTL1	rs2895570	C	T	4	1.876e-10	1.876e-10	0.9516	0.9516	0.5021	0	0.955882	0.0136569	0.000941915	0.941006	0.014055	1.51649e-05	0.926197	0.0298616	0.0102452	0.963735	0.0142462	0.00938338
11	108298581	C11orf65	rs112568268	G	A	3	1.324e-10	1.324e-10	1.0545	1.0545	0.6976	0	1.04599	0.0126407	0.000377196	1.06038	0.012874	5.26688e-06	NA	NA	NA	1.06211	0.0205406	0.00346591
12	26421434	SSPN-ITPR2	rs9668178	A	T	4	3.712e-08	0.001929	1.0472	1.052	0.0172	70.5	1.02481	0.0146067	0.0933369	1.07791	0.0148248	4.18042e-07	1.10524	0.0331972	0.00257599	1.02715	0.0155894	0.0863632
12	48245235	VDR	rs7971418	A	C	4	3.058e-08	0.0003948	1.0402	1.0378	0.1181	48.89	1.03434	0.0123753	0.0063543	1.06229	0.0126776	1.87583e-06	0.993157	0.0281743	0.80758	1.03382	0.013233	0.0119208
12	52913668	KRT5	rs11170164	T	C	4	1.709e-52	7.76e-22	1.2227	1.2191	0.0857	54.56	1.26631	0.0233535	1.38247e-23	1.24153	0.0236927	6.76214e-20	1.16672	0.0522504	0.00316615	1.17236	0.0237623	4.72741e-11
12	56390364	RAB5B	rs772920	G	C	4	2.517e-10	1.802e-08	0.9532	0.9537	0.3137	15.62	0.938361	0.0131652	1.30333e-06	0.953492	0.0133943	0.000377196	0.991439	0.0297857	0.772837	0.961731	0.0142529	0.0060898
12	96379806	HAL	rs3213737	A	G	4	4.59e-08	4.59e-08	0.9616	0.9616	0.5673	0	0.975033	0.0123439	0.0405328	0.953438	0.0128812	0.000214283	0.963465	0.028295	0.188428	0.954392	0.0133208	0.000461503
12	120848516	MSI1-COX6A1	rs176265	G	A	4	2.902e-08	2.902e-08	0.9511	0.9511	0.8174	0	0.948423	0.0163063	0.00118795	0.962797	0.0159586	0.0175155	0.943387	0.0346232	0.0923592	0.943138	0.0164389	0.000388678
12	122668326	LRRC43	rs11059675	A	G	4	4.862e-08	4.862e-08	0.9614	0.9614	0.7548	0	0.960559	0.0125803	0.00137726	0.955844	0.0127619	0.000402167	0.946905	0.0279264	0.0507504	0.972176	0.0134622	0.0360062
13	99975661	GPR183-FKSG29	rs7139522	A	C	4	2.164e-08	1.712e-05	0.9601	0.96	0.193	36.52	0.975007	0.0126763	0.0458619	0.939092	0.0129448	1.20626e-06	0.95638	0.0285266	0.117951	0.967321	0.013487	0.0138452
13	113535630	ATP11A	rs9549316	C	T	4	2.812e-13	1.224e-06	0.9465	0.9469	0.1079	50.65	0.952578	0.0145977	0.000870523	0.962773	0.0127743	0.00297987	0.956459	0.0281784	0.114147	0.921508	0.0134347	1.09598e-09
14	75923650	JDP2	rs7145468	G	A	4	1.596e-13	1.596e-13	1.1087	1.1087	0.9402	0	1.11782	0.024305	5.13731e-06	1.1134	0.0245656	1.2281e-05	1.08965	0.0577917	0.137391	1.09691	0.026138	0.000460136
15	28230318	OCA2	rs1800407	T	C	4	1.797e-14	1.605e-10	1.106	1.1074	0.2442	27.97	1.08761	0.0249873	0.000812394	1.07988	0.0223455	0.000583184	1.15223	0.0477968	0.00303049	1.14244	0.0239206	4.0565e-08
15	49836867	FGF7-FAM227B	rs12593917	T	G	4	1.931e-10	1.931e-10	0.9542	0.9542	0.7308	0	0.951631	0.0128398	0.000111238	0.960011	0.0130206	0.00172252	0.976268	0.02913	0.409655	0.945776	0.0137601	4.90396e-05
15	67413837	SMAD3	rs7359174	A	G	4	7.485e-09	7.485e-09	1.0665	1.0665	0.7368	0	1.07887	0.0195402	0.000107665	1.07156	0.0200018	0.000549032	1.03037	0.0438756	0.495341	1.05582	0.0202827	0.00773689
15	79237293	CTSH	rs2289702	T	C	4	6.932e-09	0.0005955	1.0722	1.0706	0.0605	59.39	1.0384	0.0212292	0.0759125	1.07372	0.020771	0.00061623	1.02875	0.0443923	0.523112	1.12461	0.0231848	5.40245e-07
16	89818732	FANCA	rs12931267	G	C	4	8.335e-121	2.015e-31	1.3348	1.3253	0.0173	70.46	1.2652	0.0237925	1.10005e-22	1.35684	0.0208717	2.06829e-48	1.26134	0.0488922	2.04755e-06	1.38775	0.021977	2.83812e-47
17	7571752	TP53	rs78378222	G	T	2	1.128e-32	4.395e-07	1.6192	1.6259	0.0176	82.26	1.47808	0.0558089	5.63243e-12	1.7918	0.058818	3.55827e-23	NA	NA	NA	NA	NA	NA
17	17609246	RAI1-SMCR5	rs9910411	T	G	4	1.615e-08	1.504e-06	1.0428	1.0423	0.2786	22	1.05123	0.0138996	0.000326779	1.05723	0.0127642	1.29981e-05	1.02005	0.028308	0.483151	1.02462	0.0133179	0.0679276
19	4837487	TICAM1-PLIN3	rs10425559	G	A	3	7.657e-20	7.657e-20	1.0773	1.0773	0.5617	0	1.06137	0.0161787	0.00022994	1.08184	0.0130814	1.81307e-09	NA	NA	NA	1.08397	0.0137127	3.76391e-09
19	17401859	ANKLE1-ABHD8	rs61494113	A	G	3	4.251e-08	1.441e-06	1.0496	1.0494	0.2836	20.64	1.04395	0.0187905	0.0220815	1.06715	0.0139194	3.02348e-06	NA	NA	NA	1.03444	0.0144223	0.0191152
19	50151686	SCAF1	rs7508601	A	T	3	2.954e-15	7.596e-13	0.938	0.9377	0.2957	17.94	0.921573	0.015678	1.84677e-07	0.951037	0.0129095	0.000100739	NA	NA	NA	0.935975	0.0139575	2.03976e-06
20	2290333	TGM3	rs214803	A	C	4	1.786e-102	2.02e-27	0.8241	0.8254	0.0154	71.19	0.844193	0.0156972	7.49406e-27	0.788787	0.0164629	4.36407e-47	0.842978	0.0341463	5.65949e-07	0.834055	0.0163454	6.79666e-28
20	31634788	BPIFB6-BPIFB3	rs403598	A	G	4	3.923e-18	3.923e-18	1.1454	1.1454	0.4192	0	1.12439	0.0297842	8.98853e-05	1.19049	0.0278081	3.60642e-10	1.12763	0.0595375	0.0436378	1.12511	0.0268299	1.43185e-05
20	32665748	MIR4755-RALY	rs6059655	G	A	3	1.43e-72	2.688e-39	0.7957	0.7961	0.1533	46.68	0.823159	0.0222979	4.68787e-18	0.776476	0.0210188	2.28827e-33	NA	NA	NA	0.790542	0.0226876	4.22612e-24
20	33690010	TRPC4AP-EDEM2	rs4911466	T	C	4	2.381e-56	2.381e-56	0.8174	0.8174	0.6163	0	0.835367	0.0228219	5.05322e-15	0.806222	0.0213433	5.99498e-24	0.790945	0.0481919	1.13583e-06	0.81866	0.0249508	3.51184e-15
20	34726973	EPB41L1	rs75653149	A	C	3	1.391e-26	8.207e-20	1.1586	1.158	0.2573	26.33	1.16579	0.0250336	1.13549e-09	1.18354	0.0221904	3.10974e-14	NA	NA	NA	1.12141	0.0247843	4.86754e-06
20	35793260	C20orf132	rs73094911	C	T	4	1.072e-11	1.072e-11	1.1162	1.1162	0.6735	0	1.14906	0.0287967	1.61757e-06	1.09758	0.0272066	0.00062125	1.09598	0.0633527	0.148001	1.10782	0.0313797	0.00122949
20	37948298	LOC339568-MAFB	rs1008351	G	C	4	2.836e-08	5.616e-08	1.0404	1.0404	0.3747	3.59	1.03501	0.0123517	0.00533276	1.05594	0.0127785	2.04846e-05	1.06004	0.0280773	0.0378307	1.02579	0.013218	0.0540607
20	49398786	PARD6B-BCAS4	rs62202836	T	C	4	4.146e-17	2.13e-05	0.9284	0.9353	0.0361	64.86	0.929992	0.0162535	7.62048e-06	0.909205	0.0148871	1.61828e-10	1.01113	0.0334294	0.740572	0.931394	0.0166079	1.697e-05
21	43089017	TMPRSS2-LINC00111	rs2776353	T	A	4	3.766e-40	3.766e-40	0.8995	0.8995	0.5277	0	0.900495	0.0149325	1.97202e-12	0.887478	0.0136322	2.01304e-18	0.892999	0.0303997	0.000197085	0.91386	0.0145473	4.94683e-10
23	108593972	IRS4-GUCY2F	rs12833418	T	C	3	1.465e-10	3.067e-06	0.8938	0.8945	0.1654	44.43	0.92205	0.0278273	0.00329937	0.857743	0.0281039	4.75815e-08	NA	NA	NA	0.909106	0.0377986	0.0103561

## Sheet: Supplementary Data 3
Supplementary Data 3. BCC-associated variants identified in the conditional and joint multiple-SNP (COJO) analysis conducted on the European ancestry meta-analysis results.
CHR	SNP	BP	EA	BETA	SE	P	Nearest Gene(s)
1	rs113095798	17752491	A	0.181236	0.025444	1.05655e-12	RCC2
1	rs710805	229124114	T	0.0449861	0.00721511	4.51824e-10	RHOU-RAB4A
2	rs79483583	7717507	C	-0.105358	0.0187087	1.7864e-08	LOC100506274-LOC339788
2	rs76629241	7754620	A	0.238028	0.0264862	2.54397e-19	LOC100506274-LOC339788
2	rs73215860	16430982	T	0.0948277	0.0129999	2.99786e-13	MYCN-FAM49A
2	rs16835425	201750683	T	0.162135	0.0273553	3.08548e-09	PPIL3
2	rs144460714	202211458	A	0.114514	0.0195524	4.71926e-09	ALS2CR12
2	rs56098433	202229878	C	0.0590819	0.0107477	3.85966e-08	ALS2CR12-TRAK2
2	rs139504624	202370043	C	0.113594	0.0208247	4.90401e-08	ALS2CR11
3	rs11710593	71618957	A	0.0435634	0.00782096	2.54607e-08	MIR1284-FOXP1
5	rs372756401	1276769	A	-0.0811101	0.0126074	1.24667e-10	TERT
5	rs2736099	1287340	G	-0.0902276	0.00900472	1.24461e-23	TERT
5	rs2455393	1333231	T	-0.0886966	0.0124343	9.8055e-13	CLPTM1L
6	rs2797304	386636	G	0.0521668	0.00813402	1.42304e-10	OR2J3-OR2B3
6	rs142388808	402905	A	0.279651	0.0468657	2.41541e-09	OR2B3-IRF4
6	rs10900944	413389	A	0.266989	0.037641	1.31207e-12	OR2B3-TRIM27
6	rs5873751	432505	AG	-0.0500601	0.00888598	1.76486e-08	OR2J3-OR2J2
6	rs962518	461906	A	0.0441763	0.00720396	8.66577e-10	OR2J2
6	rs9265683	31301240	T	-0.0480122	0.00797027	1.70245e-09	HLA-C-HLA-B
6	rs61447909	31409283	A	0.0611998	0.0111793	4.39069e-08	MICA-HCP5
6	rs28895097	32418869	T	0.0733028	0.0132437	3.11393e-08	HLA-DRA-HLA-DRB5
6	rs1770	32627833	G	-0.0634703	0.00911541	3.33176e-12	HLA-DQB1
6	rs9277341	33039625	C	-0.0475617	0.007681	5.93586e-10	HLA-DPA1
7	rs77890471	17598627	C	0.0648783	0.00980913	3.73883e-11	AHR-SNX13
7	rs10274928	28142088	G	0.0448805	0.00715687	3.58802e-10	JAZF1
7	rs9649546	130576446	C	-0.0685473	0.0123396	2.77535e-08	LOC646329
7	rs12706954	130656911	T	-0.041817	0.00758299	3.49608e-08	FLJ43663
8	rs4354278	101007677	A	-0.0501939	0.0072517	4.46311e-12	RGS22
9	rs7031602	16525632	T	-0.194796	0.0177041	3.70093e-28	BNC2
9	rs10962476	16531045	T	-0.0614447	0.0105498	5.73697e-09	BNC2
9	rs10962600	16795783	T	0.0821373	0.00863862	1.94083e-21	BNC2
9	rs74903566	21941315	A	0.133832	0.020391	5.26301e-11	MTAP-C9orf53
9	rs16905599	22069144	A	-0.0774338	0.0132041	4.50855e-09	CDKN2B-CDKN2B-AS1
10	rs706779	6098824	C	0.0392347	0.00710067	3.28568e-08	IL2RA
10	rs11255972	8948533	T	0.0637475	0.00715526	5.14061e-19	GATA3-SFTA1P
11	rs2277283	61908440	C	-0.0440252	0.00792895	2.81669e-08	INCENP
11	rs11021232	95320808	C	-0.0568917	0.00938501	1.34458e-09	SESN3-FAM76B
12	rs599466	52895301	G	-0.0787364	0.00799631	7.09078e-23	KRT6A-KRT5
14	rs2359795	75912479	C	-0.0450658	0.00717924	3.44618e-10	JDP2
15	rs12916300	28410491	T	0.0854022	0.00975049	1.97396e-18	HERC2
15	rs8038434	50158183	T	-0.0464141	0.0078255	3.00855e-09	ATP8B4
16	rs904800	88516940	G	0.0508473	0.00903662	1.83586e-08	ZNF469-MIR5189
16	rs56168904	89466217	C	0.106462	0.0146628	3.85169e-13	LOC100287036-ANKRD11
16	rs4479222	89658477	TRUE	0.0769741	0.0118888	9.51335e-11	CPNE7
16	rs71396949	89714844	A	0.0942781	0.0145051	8.05111e-11	CHMP1A
16	rs9933498	89795092	G	0.0820442	0.00977943	4.8834e-17	ZNF276
16	rs71391243	89861692	CAATAAATA	0.122709	0.0122084	9.07892e-24	FANCA
16	rs34601353	89876801	A	0.152378	0.0122597	1.81462e-35	FANCA
16	rs11275235	89883148	AGGCCTTGCGTCGT	-0.115762	0.0110411	1.01623e-25	FANCA-SPIRE2
16	16:89886124:C:CA	89886124	CA	0.0803995	0.0117661	8.30526e-12	FANCA-SPIRE2
16	rs34269218	89947948	G	-0.0904006	0.01184	2.25471e-14	TCF25
16	rs74415461	89990843	T	0.214195	0.0131283	7.66188e-60	TUBB3
16	rs370010270	90016798	A	-0.0936744	0.0145692	1.27926e-10	DEF8
16	rs7195043	90020861	T	0.0770213	0.00748747	8.09103e-25	DEF8
16	rs34239467	90039332	G	0.134396	0.0123918	2.09502e-27	AFG3L1P
16	rs11866420	90054704	G	-0.0457728	0.00734534	4.6185e-10	AFG3L1P
16	rs12925361	90090304	A	0.0583352	0.00819362	1.08246e-12	GAS8-C16orf3
16	rs9933627	90107353	A	0.0478845	0.00743524	1.19304e-10	LOC100130015-GAS8
20	rs6035909	2216286	T	-0.048532	0.00759402	1.64993e-10	STK35-TGM3
20	rs874501	2217291	C	0.0971243	0.00736114	9.47813e-40	STK35-TGM3
20	rs142526110	2249571	T	-0.256765	0.0429844	2.32297e-09	STK35-TGM3
20	rs117491519	2261753	A	-0.129498	0.0217357	2.55604e-09	STK35-TGM3
20	rs142214421	2261995	A	0.0952265	0.0132652	7.03869e-13	STK35-TGM3
20	rs5839945	2280751	T	-0.158795	0.0167337	2.32047e-21	TGM3
20	rs117226861	2305263	A	0.162207	0.0291365	2.58977e-08	TGM3
20	rs214830	2321105	C	0.0581111	0.00779615	9.06759e-14	TGM3
20	rs1015363	32738335	A	-0.0393143	0.00716745	4.13203e-08	EIF2S2-ASIP
Abbreviations: P, P-value from COJO analyses;
In grey are already known BCC-associated loci.

## Sheet: Supplementary Data 4
Supplementary Data 4. Look-up of the 116 BCC-associated loci identified in the European ancestry meta-analysis in the Hispanic/Latino GWA meta-analysis of BCC. SNPs that reached Bonferroni-level of significance are highlighted in pink.
Hispanic/Latino GWA meta-analysis of BCC results												GWAS of BCC results in GERA Hispanic/Latinos										GWAS of BCC results in MGB Hispanic/Latinos
CHR	BP	SNP	EA	OA	N	P	P.R.	OR	OR.R.	Q	I	CHR	BP	SNP	EA	OA	FRQ	OR	SE	P	info	CHR	BP	SNP	EA	OA	FRQ	OR	SE	P
1	17772148	rs12122129	A	G	2	2.061e-05	2.061e-05	1.3356	1.3356	0.9353	0	1	17772148	rs12122129	A	G	0.336639	1.33411	0.0693685	3.9143e-05	0.952222	1	17772148	rs12122129	A	G	0.341035	1.37214	0.339153	0.350908
1	38353403	rs56023437	T	C	2	0.2594	0.2594	0.9196	0.9196	0.9783	0	1	38353403	rs56023437	T	C	0.259676	0.919232	0.0757453	0.266207	0.987365	1	38353403	rs56023437	T	C	0.229205	0.929079	0.383739	0.84798
1	41912138	rs2781249	C	T	2	0.393	0.393	1.1107	1.1107	0.6742	0	1	41912138	rs2781249	C	T	0.919526	1.10168	0.124488	0.436633	0.972102	1	41912138	rs2781249	C	T	0.922674	1.53901	0.785329	0.58301
1	114303808	rs6679677	A	C	2	0.9967	0.9967	0.9995	0.9995	0.942	0	1	114303808	rs6679677	A	C	0.0504412	0.997661	0.129369	0.98556	1.00859	1	114303808	rs6679677	A	C	0.0372766	1.04761	0.658597	0.943696
1	150737220	rs41271951	G	A	2	0.6093	0.6093	0.9317	0.9317	0.8819	0	1	150737220	rs41271951	G	A	0.0480878	0.927587	0.14156	0.595419	0.929981	1	150737220	rs41271951	G	A	0.0406654	1.02447	0.653462	0.970491
1	155014426	rs55668940	A	G	2	0.1369	0.1369	1.1403	1.1403	0.7225	0	1	155014426	rs55668940	A	G	0.137733	1.14885	0.0907274	0.126166	0.950158	1	155014426	rs55668940	A	G	0.130622	0.999792	0.380656	0.999564
1	168497741	rs78663305	G	A	2	0.8825	0.8825	0.9861	0.9861	0.7843	0	1	168497741	rs78663305	G	A	0.140751	0.980672	0.0970446	0.840606	0.976413	1	168497741	rs78663305	G	A	0.122304	1.11546	0.46033	0.812378
1	214546861	rs6700380	T	C	2	0.109	0.109	0.902	0.902	0.6137	0	1	214546861	rs6700380	T	C	0.468725	0.895871	0.0657677	0.0945375	1.00884	1	214546861	rs6700380	T	C	0.414356	1.05343	0.314162	0.868412
1	228979737	rs61824911	G	A	2	0.004254	0.8482	1.2214	1.0504	0.1171	59.28	1	228979737	rs61824911	G	A	0.27032	1.24934	0.0714345	0.00207836	0.994569	1	228979737	rs61824911	G	A	0.312384	0.717899	0.346266	0.338495
1	236361040	rs1254197	T	G	2	0.6167	0.6167	1.036	1.036	0.8778	0	1	236361040	rs1254197	T	G	0.338327	1.03852	0.0724181	0.601725	0.993216	1	236361040	rs1254197	T	G	0.375847	0.986259	0.327963	0.966349
1	242023898	rs4149909	G	A	2	0.1897	0.1897	1.3498	1.3498	0.5008	0	1	242023898	rs4149909	G	A	0.0174516	1.38121	0.231277	0.162591	0.97516	1	242023898	rs4149909	G	A	0.0126309	0.480533	1.55096	0.636556
2	5680264	rs13409347	T	G	2	0.8462	0.8462	1.0127	1.0127	0.7898	0	2	5680264	rs13409347	T	G	0.493009	1.0165	0.0666588	0.806116	0.95891	2	5680264	rs13409347	T	G	0.446396	0.933705	0.31162	0.825775
2	7752255	rs2572140	A	G	2	0.07907	0.07907	1.1206	1.1206	0.4364	0	2	7752255	rs2572140	A	G	0.431789	1.13274	0.0662931	0.0600965	0.995272	2	7752255	rs2572140	A	G	0.451017	0.885218	0.309782	0.693898
2	10113496	rs6726950	G	A	2	0.04377	0.2481	1.2107	1.6518	0.0176	82.27	2	10113496	rs6726950	G	A	0.121085	1.13785	0.0983555	0.189171	0.989368	2	10113496	rs6726950	G	A	0.172828	2.74164	0.356982	0.00472469
2	11526716	rs12466910	A	G	2	0.6024	0.3952	0.9671	0.7123	0.022	80.93	2	11526716	rs12466910	A	G	0.477386	0.994181	0.0653839	0.928874	1.00523	2	11526716	rs12466910	A	G	0.457794	0.441873	0.348055	0.0189475
2	16498408	rs16982253	C	T	2	0.1716	0.7769	0.8692	0.9407	0.2181	34.08	2	16498408	rs16982253	C	T	0.116511	0.841661	0.105852	0.103422	1.00458	2	16498408	rs16982253	C	T	0.150031	1.4282	0.416089	0.391674
2	37189296	rs3845780	C	T	2	0.9542	0.9542	1.0037	1.0037	0.8659	0	2	37189296	rs3845780	C	T	0.469844	1.00139	0.0665965	0.983333	0.990818	2	37189296	rs3845780	C	T	0.542206	1.05674	0.311496	0.859369
2	38298139	rs1800440	C	T	2	0.6424	0.6133	0.9605	1.1733	0.071	69.32	2	38298139	rs1800440	C	T	0.142983	0.923128	0.0894569	0.371245	0.982041	2	38298139	rs1800440	C	T	0.128466	1.78012	0.352559	0.101904
2	88554351	rs6707137	A	G	2	0.1814	0.4832	0.8295	0.8642	0.2772	15.32	2	88554351	rs6707137	A	G	0.0629432	0.796865	0.144641	0.116442	0.995851	2	88554351	rs6707137	A	G	0.0797905	1.47418	0.547298	0.47825
2	145653287	rs17479393	T	A	2	0.5874	0.5874	0.9592	0.9592	0.7783	0	2	145653287	rs17479393	T	A	0.242076	0.963243	0.078292	0.632418	1.01202	2	145653287	rs17479393	T	A	0.215034	0.858878	0.399651	0.70346
2	161356971	rs7564151	C	G	2	0.04021	0.04021	1.1442	1.1442	0.9751	0	2	161356971	rs7564151	C	G	0.457941	1.14368	0.0670757	0.0453389	1.00581	2	161356971	rs7564151	C	G	0.451017	1.15541	0.319849	0.651536
2	173074802	rs10646896	CTTT	C	NA	NA	NA	NA	NA	NA	NA	2	173074802	rs10646896	CTTT	C	0.76186	0.9787	0.0806528	0.789511	0.996271	2	173074802	rs10646896	CTTT	C	NA	NA	NA	NA
2	188345322	rs8176526	T	C	2	0.03188	0.888	0.8546	0.9676	0.148	52.22	2	188345322	rs8176526	T	C	0.23538	0.835588	0.074842	0.0163957	0.999321	2	188345322	rs8176526	T	C	0.199014	1.40604	0.351839	0.332767
2	198954774	rs11684176	T	C	2	0.2173	0.7494	0.9229	1.0869	0.0928	64.6	2	198954774	rs11684176	T	C	0.386828	0.902233	0.0664434	0.121522	0.996816	2	198954774	rs11684176	T	C	0.394948	1.56651	0.321471	0.162645
2	202176294	rs7582362	G	A	2	0.004468	0.004468	0.8291	0.8291	0.7046	0	2	202176294	rs7582362	G	A	0.615728	0.833539	0.0674098	0.00724032	1.01056	2	202176294	rs7582362	G	A	0.624769	0.73761	0.315343	0.334484
2	204743801	rs231729	A	T	2	0.4232	0.4232	0.9469	0.9469	0.6255	0	2	204743801	rs231729	A	T	0.371784	0.940463	0.0695619	0.377549	1.00031	2	204743801	rs231729	A	T	0.385089	1.11422	0.340321	0.750644
3	50011540	rs11130229	C	T	2	0.5929	0.8076	0.9659	1.0442	0.1978	39.71	3	50011540	rs11130229	C	T	0.393197	0.94957	0.0662233	0.43457	1.02589	3	50011540	rs11130229	C	T	0.434689	1.45468	0.324507	0.248119
3	71544252	rs35768603	C	T	2	0.009963	0.8884	1.186	1.0343	0.1304	56.29	3	71544252	rs35768603	C	T	0.304563	1.20976	0.0674847	0.00510806	1.03036	3	71544252	rs35768603	C	T	0.289587	0.71502	0.341056	0.325338
3	98471376	rs4638909	T	C	2	0.8902	0.8902	0.9904	0.9904	0.8246	0	3	98471376	rs4638909	T	C	0.392792	0.98727	0.0710693	0.856936	1.01378	3	98471376	rs4638909	T	C	0.379852	1.06658	0.341387	0.850243
3	101258778	rs4580527	C	A	NA	NA	NA	NA	NA	NA	NA	3	101258778	rs4580527	C	A	0.754613	0.880191	0.0745968	0.0871287	0.963727	3	101258778	rs4580527	C	A	NA	NA	NA	NA
3	188122978	rs2049218	T	C	2	0.3998	0.3998	1.0565	1.0565	0.3632	0	3	188122978	rs2049218	T	C	0.395696	1.04353	0.0666739	0.522764	1.0074	3	188122978	rs2049218	T	C	0.358287	1.40548	0.320584	0.288346
4	186982959	rs13120159	C	A	2	0.5733	0.5015	0.9644	0.8767	0.1748	45.68	4	186982959	rs13120159	C	A	0.416221	0.981454	0.0656645	0.775571	1.02012	4	186982959	rs13120159	C	A	0.425447	0.624153	0.327065	0.149533
5	1325590	rs421284	C	T	2	0.0001131	0.0001131	0.7689	0.7689	0.9256	0	5	1325590	rs421284	C	T	0.330788	0.767732	0.0698722	0.000139462	1.02628	5	1325590	rs421284	C	T	0.38817	0.79035	0.302975	0.437416
5	33951693	rs16891982	G	C	2	9.183e-06	9.183e-06	1.4291	1.4291	0.3174	0	5	33951693	rs16891982	G	C	0.620873	1.40472	0.0823227	3.10964e-05	1.12759	5	33951693	rs16891982	G	C	0.495995	2.08164	0.384701	0.0566792
5	38756717	rs11743151	T	C	2	0.6541	0.6541	0.969	0.969	0.4864	0	5	38756717	rs11743151	T	C	0.291477	0.979109	0.0719668	0.769247	0.997783	5	38756717	rs11743151	T	C	0.304991	0.769711	0.338147	0.438906
5	44449376	rs72748037	A	G	NA	NA	NA	NA	NA	NA	NA	5	44449376	rs72748037	A	G	0.130839	1.12988	0.0923297	0.185984	0.995923	5	44449376	rs72748037	A	G	NA	NA	NA	NA
5	52378850	rs76748680	G	GT	NA	NA	NA	NA	NA	NA	NA	5	52378850	rs76748680	G	GT	0.39796	0.965321	0.068328	0.605477	1.00118	5	52378850	rs76748680	G	GT	NA	NA	NA	NA
5	67751221	rs42905	C	A	2	0.08682	0.2819	0.8941	0.823	0.1866	42.67	5	67751221	rs42905	C	A	0.613774	0.910634	0.0668256	0.161252	0.996778	5	67751221	rs42905	C	A	0.591497	0.595291	0.314838	0.0994501
5	73802976	rs1001114	G	A	2	0.08742	0.08742	1.132	1.132	0.8835	0	5	73802976	rs1001114	G	A	0.258334	1.12924	0.0744078	0.102359	0.94901	5	73802976	rs1001114	G	A	0.231978	1.18588	0.325533	0.600487
5	149196682	rs109077	G	T	2	0.5189	0.5189	1.0445	1.0445	0.6053	0	5	149196682	rs109077	G	T	0.426196	1.03664	0.0691489	0.602793	0.99706	5	149196682	rs109077	G	T	0.485829	1.22625	0.31763	0.520785
5	151155711	rs2964574	A	G	2	0.6236	0.6236	1.0383	1.0383	0.5938	0	5	151155711	rs2964574	A	G	0.230012	1.04608	0.0778956	0.56304	0.992977	5	151155711	rs2964574	A	G	0.181146	0.829615	0.427712	0.662309
6	421281	rs62389423	A	G	2	0.005935	0.1094	1.3224	1.4354	0.2269	31.52	6	421281	rs62389423	A	G	0.0879757	1.28653	0.10409	0.0155002	0.997651	6	421281	rs62389423	A	G	0.0588417	2.28671	0.464428	0.0749242
6	15388277	rs2237159	A	G	2	0.4391	0.4391	0.951	0.951	0.5223	0	6	15388277	rs2237159	A	G	0.552403	0.959714	0.066395	0.535708	0.996393	6	15388277	rs2237159	A	G	0.531423	0.78659	0.303771	0.4294
6	22057566	rs55775505	T	C	2	0.6917	0.4732	1.0285	1.2059	0.0976	63.56	6	22057566	rs55775505	T	C	0.265484	1.00198	0.072501	0.978273	1.00671	6	22057566	rs55775505	T	C	0.251694	1.74181	0.325811	0.0885273
6	29599102	rs29243	A	G	2	0.5101	0.5101	1.1612	1.1612	0.7735	0	6	29599102	rs29243	A	G	0.0225449	1.18226	0.235348	0.476838	0.999307	6	29599102	rs29243	A	G	0.0354282	0.916157	0.854311	0.918359
6	31324664	rs9266184	G	T	NA	NA	NA	NA	NA	NA	NA	6	31324664	rs9266184	G	T	0.263803	0.966741	0.0796987	0.671272	0.871278	6	31324664	rs9266184	G	T	NA	NA	NA	NA
6	32591609	rs9271611	G	A	NA	NA	NA	NA	NA	NA	NA	6	32591609	rs9271611	G	A	0.381401	1.03922	0.0677417	0.570094	0.997214	6	32591609	rs9271611	G	A	NA	NA	NA	NA
6	74499182	rs146968538	A	AT	NA	NA	NA	NA	NA	NA	NA	6	74499182	rs146968538	A	AT	0.433857	1.00318	0.0688949	0.96325	0.965675	6	74499182	rs146968538	A	AT	NA	NA	NA	NA
6	91005743	rs6908626	T	G	2	0.8677	0.8677	0.9846	0.9846	0.478	0	6	91005743	rs6908626	T	G	0.151076	0.996746	0.094803	0.972572	0.939526	6	91005743	rs6908626	T	G	0.126925	0.689387	0.510908	0.4666
6	126678268	rs9388487	T	G	NA	NA	NA	NA	NA	NA	NA	6	126678268	rs9388487	T	G	0.616953	1.09926	0.0669273	0.157358	1.02516	6	126678268	rs9388487	T	G	0.571781	1.09767	0.312467	0.765517
6	150347971	rs11752529	T	C	2	0.1291	0.1291	1.1069	1.1069	0.7422	0	6	150347971	rs11752529	T	C	0.32564	1.11198	0.068349	0.120438	1.01758	6	150347971	rs11752529	T	C	0.288047	0.996146	0.327349	0.990588
6	167394634	rs4710154	T	A	2	0.05876	0.05876	1.1308	1.1308	0.86	0	6	167394634	rs4710154	T	A	0.491554	1.1336	0.0665434	0.0595056	1.01945	6	167394634	rs4710154	T	A	0.507394	1.07254	0.306802	0.819435
7	17134708	rs117132860	A	G	NA	NA	NA	NA	NA	NA	NA	7	17134708	rs117132860	A	G	0.0146601	1.09171	0.2655	0.741034	0.850644	7	17134708	rs117132860	A	G	NA	NA	NA	NA
7	29132279	rs117744081	G	A	2	0.6659	0.411	1.0951	2.4037	0.0067	86.4	7	29132279	rs117744081	G	A	0.0186009	0.92946	0.218878	0.738218	0.937768	7	29132279	rs117744081	G	A	0.0113986	7.96238	0.761331	0.0064276
7	47445641	rs700755	G	A	2	0.03742	0.2432	0.8724	0.8	0.1937	40.8	7	47445641	rs700755	G	A	0.459115	0.886888	0.0668061	0.0723678	0.982789	7	47445641	rs700755	G	A	0.410351	0.561201	0.345733	0.0947466
7	50192592	rs35254219	T	A	2	0.7829	0.6457	0.9822	0.9347	0.2419	26.98	7	50192592	rs35254219	T	A	0.521529	0.997281	0.0666437	0.967408	1.01765	7	50192592	rs35254219	T	A	0.502465	0.669895	0.333419	0.22952
7	100359454	rs112108851	T	C	2	0.468	0.5394	0.948	1.2749	0.0193	81.74	7	100359454	rs112108851	T	C	0.260018	0.911897	0.0754267	0.221424	1.00582	7	100359454	rs112108851	T	C	0.247689	2.03458	0.334487	0.0337096
7	101418653	rs73183643	A	G	2	0.118	0.118	0.8766	0.8766	0.8679	0	7	101418653	rs73183643	A	G	0.139675	0.874147	0.0859378	0.117544	0.998847	7	101418653	rs73183643	A	G	0.131547	0.939109	0.42241	0.881769
7	130584684	rs125124	G	C	2	0.0185	0.2396	0.8448	0.7217	0.1364	54.91	7	130584684	rs125124	G	C	0.303218	0.861163	0.0727528	0.039925	0.998581	7	130584684	rs125124	G	C	0.29236	0.467018	0.404423	0.0597478
8	22876739	rs2241261	T	C	2	0.9921	0.9921	0.9994	0.9994	0.3231	0	8	22876739	rs2241261	T	C	0.482733	1.01235	0.065611	0.851579	0.998918	8	22876739	rs2241261	T	C	0.44886	0.731105	0.322792	0.331907
8	77468678	rs17431641	T	C	2	0.09039	0.8165	0.7841	0.9222	0.1622	48.81	8	77468678	rs17431641	T	C	0.0440549	0.741467	0.149089	0.0448184	0.98717	8	77468678	rs17431641	T	C	0.0511399	1.61177	0.535131	0.372396
8	81392215	rs7818943	C	A	2	0.01498	0.5734	0.8317	0.9008	0.1933	40.9	8	81392215	rs7818943	C	A	0.248976	0.812426	0.0778599	0.0070174	1.01976	8	81392215	rs7818943	C	A	0.345348	1.25764	0.326782	0.482986
8	98367001	rs7833199	C	T	2	0.08749	0.08749	1.1296	1.1296	0.7593	0	8	98367001	rs7833199	C	T	0.687501	1.12406	0.0731484	0.109861	0.976751	8	98367001	rs7833199	C	T	0.607825	1.24402	0.322742	0.498697
8	101007337	rs28765982	C	A	2	0.002792	0.002792	0.7462	0.7462	0.9872	0	8	101007337	rs28765982	C	A	0.144607	0.745899	0.100534	0.00291985	0.941251	8	101007337	rs28765982	C	A	0.142021	0.751226	0.433456	0.509301
8	116622906	rs2245019	A	C	2	0.2302	0.2302	0.923	0.923	0.5303	0	8	116622906	rs2245019	A	C	0.644123	0.931338	0.0682536	0.297326	0.997518	8	116622906	rs2245019	A	C	0.726741	0.758714	0.319433	0.387353
8	129003458	rs55807015	A	G	2	0.4021	0.853	1.0565	0.9644	0.1867	42.64	8	129003458	rs55807015	A	G	0.492197	1.07454	0.0668856	0.282407	1.02833	8	129003458	rs55807015	A	G	0.444239	0.677182	0.343239	0.256083
9	684096	rs1323262	C	G	2	0.7021	0.4263	1.0251	1.3174	0.0409	76.08	9	684096	rs1323262	C	G	0.491605	0.999136	0.0660783	0.989559	1.02248	9	684096	rs1323262	C	G	0.57024	2.03407	0.34137	0.0375278
9	16884586	rs10810657	A	T	2	0.05087	0.05087	1.1369	1.1369	0.4838	0	9	16884586	rs10810657	A	T	0.40977	1.14822	0.0672185	0.0397714	1.04179	9	16884586	rs10810657	A	T	0.354282	0.917951	0.312515	0.784128
9	19088820	rs7037714	A	G	NA	NA	NA	NA	NA	NA	NA	9	19088820	rs7037714	A	G	0.134016	1.20879	0.10165	0.0621174	0.918947	9	19088820	rs7037714	A	G	NA	NA	NA	NA
9	22054690	rs7874604	C	T	2	0.3745	0.3745	0.9432	0.9432	0.7534	0	9	22054690	rs7874604	C	T	0.660936	0.947461	0.0673678	0.423067	1.02367	9	22054690	rs7874604	C	T	0.685767	0.857581	0.310092	0.620273
9	100466636	rs2805831	A	G	2	0.1954	0.6329	0.8938	1.2302	0.0147	83.2	9	100466636	rs2805831	A	G	0.16384	0.846387	0.0895684	0.0625983	0.990845	9	100466636	rs2805831	A	G	0.170055	2.03408	0.348006	0.0413188
9	106865692	rs7859034	T	G	2	0.4008	0.4008	1.0549	1.0549	0.3504	0	9	106865692	rs7859034	T	G	0.451291	1.04249	0.0648977	0.521403	1.03846	9	106865692	rs7859034	T	G	0.490142	1.42067	0.325052	0.280041
9	139356987	rs57994353	C	T	2	0.3883	0.3883	0.9406	0.9406	0.6621	0	9	139356987	rs57994353	C	T	0.26016	0.946462	0.0723688	0.447059	1.00288	9	139356987	rs57994353	C	T	0.247689	0.805474	0.361988	0.550107
10	6390192	rs2387397	C	G	2	0.3457	0.3457	0.929	0.929	0.6441	0	10	6390192	rs2387397	C	G	0.796643	0.922223	0.0796906	0.309617	1.00533	10	6390192	rs2387397	C	G	0.79236	1.10945	0.392116	0.791104
10	8962477	rs138501911	T	C	2	0.2266	0.4373	0.8658	0.7479	0.2306	30.43	10	8962477	rs138501911	T	C	0.0675383	0.883972	0.120419	0.305754	0.985286	10	8962477	rs138501911	T	C	0.0693161	0.323989	0.82847	0.173705
10	10771564	rs12767525	T	C	2	0.8047	0.9197	1.0176	0.9871	0.2749	16.12	10	10771564	rs12767525	T	C	0.308362	1.03313	0.0719356	0.650499	0.961432	10	10771564	rs12767525	T	C	0.30345	0.687383	0.36618	0.305971
10	13741039	rs1830993	G	T	NA	NA	NA	NA	NA	NA	NA	10	13741039	rs1830993	G	T	0.341615	1.043	0.0702211	0.548819	0.98931	10	13741039	rs1830993	G	T	NA	NA	NA	NA
10	64397538	rs16917546	C	T	2	0.06051	0.06051	0.876	0.876	0.9528	0	10	64397538	rs16917546	C	T	0.250721	0.875248	0.0718774	0.0637637	1.02431	10	64397538	rs16917546	C	T	0.213802	0.894972	0.369314	0.763828
10	105675946	rs9419958	C	T	2	0.3603	0.3603	1.091	1.091	0.9735	0	10	105675946	rs9419958	C	T	0.867649	1.09013	0.0982406	0.379698	1.02112	10	105675946	rs9419958	C	T	0.793284	1.10468	0.387094	0.797027
10	119573178	rs7098111	T	C	2	0.05941	0.9155	0.8365	1.0376	0.0876	65.73	10	119573178	rs7098111	T	C	0.124748	0.805465	0.0972708	0.0261452	1.00551	10	119573178	rs7098111	T	C	0.129698	1.67328	0.416802	0.2168
11	64107735	rs663743	A	G	2	0.7985	0.7985	1.0181	1.0181	0.5802	0	11	64107735	rs663743	A	G	0.32704	1.00994	0.071683	0.890263	0.988399	11	64107735	rs663743	A	G	0.30191	1.22822	0.346429	0.55292
11	65641033	rs10896064	C	G	2	0.006431	0.1506	0.8355	0.8551	0.2788	14.74	11	65641033	rs10896064	C	G	0.412441	0.822659	0.0674935	0.00377148	1.00593	11	65641033	rs10896064	C	G	0.388786	1.16232	0.311928	0.629646
11	69382767	rs11263498	C	T	2	0.4862	0.4862	0.9554	0.9554	0.4339	0	11	69382767	rs11263498	C	T	0.458553	0.945272	0.0669219	0.400341	1.01924	11	69382767	rs11263498	C	T	0.402033	1.22271	0.322016	0.532367
11	89017961	rs1126809	A	G	2	0.4118	0.4118	1.0663	1.0663	0.6629	0	11	89017961	rs1126809	A	G	0.18119	1.07365	0.0797769	0.373022	0.973843	11	89017961	rs1126809	A	G	0.14849	0.900576	0.395263	0.791056
11	94463093	rs2895570	C	T	2	0.3917	0.3947	0.9404	0.7416	0.0718	69.16	11	94463093	rs2895570	C	T	0.29675	0.96275	0.0729412	0.602758	0.967633	11	94463093	rs2895570	C	T	0.262785	0.462251	0.400882	0.0542453
11	108298581	rs112568268	G	A	NA	NA	NA	NA	NA	NA	NA	11	108298581	rs112568268	G	A	0.510294	1.06154	0.0664743	0.368949	0.993445	11	108298581	rs112568268	G	A	NA	NA	NA	NA
12	26421434	rs9668178	A	T	2	0.149	0.149	1.1092	1.1092	0.5139	0	12	26421434	rs9668178	A	T	0.33854	1.11878	0.0730087	0.124218	1.0194	12	26421434	rs9668178	A	T	0.310228	0.859236	0.397653	0.702819
12	48245235	rs7971418	A	C	2	0.001921	0.001921	0.8186	0.8186	0.8695	0	12	48245235	rs7971418	A	C	0.470362	0.820358	0.0658885	0.00265551	1.02485	12	48245235	rs7971418	A	C	0.49846	0.777508	0.319887	0.431449
12	52913668	rs11170164	T	C	2	0.01695	0.01695	1.4228	1.4228	0.5556	0	12	52913668	rs11170164	T	C	0.0406986	1.39213	0.152231	0.0297611	0.934415	12	52913668	rs11170164	T	C	0.030191	2.01426	0.60809	0.249503
12	56390364	rs772920	G	C	2	0.005713	0.005713	0.8193	0.8193	0.6576	0	12	56390364	rs772920	G	C	0.271378	0.813779	0.0737108	0.00483586	1.002	12	56390364	rs772920	G	C	0.221811	0.952326	0.347019	0.888057
12	96379806	rs3213737	A	G	2	0.02207	0.6922	0.8623	0.9328	0.1916	41.37	12	96379806	rs3213737	A	G	0.460717	0.846909	0.0661864	0.0120555	0.98433	12	96379806	rs3213737	A	G	0.43284	1.28404	0.311718	0.422528
12	120848516	rs176265	G	A	2	0.2326	0.2326	1.1091	1.1091	0.8589	0	12	120848516	rs176265	G	A	0.842848	1.11265	0.088589	0.228222	0.981159	12	120848516	rs176265	G	A	0.858287	1.0289	0.431193	0.947327
12	122668326	rs11059675	A	G	2	0.7982	0.7982	0.9831	0.9831	0.3677	0	12	122668326	rs11059675	A	G	0.412507	0.995884	0.068354	0.95189	0.951497	12	122668326	rs11059675	A	G	0.40419	0.743362	0.317362	0.35005
13	99975661	rs7139522	A	C	2	0.2322	0.2322	0.9255	0.9255	0.3852	0	13	99975661	rs7139522	A	C	0.476756	0.914985	0.0661148	0.179002	1.02205	13	99975661	rs7139522	A	C	0.435305	1.22027	0.324917	0.54009
13	113535630	rs9549316	C	T	2	0.1014	0.1014	0.8987	0.8987	0.8116	0	13	113535630	rs9549316	C	T	0.456468	0.895793	0.0666154	0.0985416	0.975295	13	113535630	rs9549316	C	T	0.461491	0.967916	0.318023	0.918327
14	75923650	rs7145468	G	A	2	0.4452	0.4452	0.9112	0.9112	0.5432	0	14	75923650	rs7145468	G	A	0.0936618	0.895771	0.124996	0.378536	0.969748	14	75923650	rs7145468	G	A	0.11029	1.25619	0.541986	0.673885
15	28230318	rs1800407	T	C	2	0.9848	0.9848	0.9976	0.9976	0.4845	0	15	28230318	rs1800407	T	C	0.0908634	1.01175	0.129943	0.928394	0.771492	15	28230318	rs1800407	T	C	0.0539125	0.564135	0.825469	0.487996
15	49836867	rs12593917	T	G	2	0.04917	0.1098	0.8709	0.863	0.3053	4.86	15	49836867	rs12593917	T	G	0.26251	0.882649	0.0715002	0.0808376	1.01325	15	49836867	rs12593917	T	G	0.227357	0.591763	0.383374	0.171155
15	67413837	rs7359174	A	G	2	0.3936	0.3936	0.929	0.929	0.7437	0	15	67413837	rs7359174	A	G	0.234194	0.934643	0.0883146	0.444068	1.00383	15	67413837	rs7359174	A	G	0.23167	0.814603	0.411036	0.61787
15	79237293	rs2289702	T	C	2	0.05309	0.05309	1.2424	1.2424	0.3269	0	15	79237293	rs2289702	T	C	0.0890454	1.26248	0.11341	0.0398617	0.959956	15	79237293	rs2289702	T	C	0.064695	0.583282	0.779396	0.489145
16	89818732	rs12931267	G	C	2	0.05454	0.2405	1.3174	1.7503	0.0931	64.53	16	89818732	rs12931267	G	C	0.0373889	1.23877	0.147978	0.147902	0.917851	16	89818732	rs12931267	G	C	0.0191004	3.37965	0.579139	0.0354897
17	7571752	rs78378222	G	T	NA	NA	NA	NA	NA	NA	NA	17	7571752	rs78378222	G	T	0.00507887	1.81945	0.411513	0.145814	0.882845	17	7571752	rs78378222	G	T	NA	NA	NA	NA
17	17609246	rs9910411	T	G	2	0.9073	0.6371	0.9924	1.0983	0.1576	49.93	17	17609246	rs9910411	T	G	0.344796	0.972565	0.0671518	0.678681	1.0053	17	17609246	rs9910411	T	G	0.358595	1.51984	0.308667	0.175047
19	4837487	rs10425559	G	A	2	0.4196	0.4196	1.0562	1.0562	0.8789	0	19	4837487	rs10425559	G	A	0.619224	1.0586	0.0693613	0.411646	0.938395	19	4837487	rs10425559	G	A	0.650031	1.00835	0.311675	0.978715
19	17401859	rs61494113	A	G	2	0.2656	0.2656	1.0877	1.0877	0.3268	0	19	17401859	rs61494113	A	G	0.209693	1.06939	0.0774812	0.386536	1.00915	19	17401859	rs61494113	A	G	0.24276	1.50211	0.337746	0.228331
19	50151686	rs7508601	A	T	2	0.09876	0.09876	0.8949	0.8949	0.924	0	19	50151686	rs7508601	A	T	0.375288	0.893719	0.0686597	0.101728	0.970901	19	50151686	rs7508601	A	T	0.331177	0.923418	0.335884	0.812499
20	2290333	rs214803	A	C	2	0.3821	0.3821	0.9284	0.9284	0.6253	0	20	2290333	rs214803	A	C	0.841801	0.919474	0.0872996	0.336212	1.00307	20	2290333	rs214803	A	C	0.78589	1.11081	0.377075	0.780486
20	31634788	rs403598	A	G	2	0.2576	0.2576	1.2341	1.2341	0.4122	0	20	31634788	rs403598	A	G	0.0222186	1.19377	0.190216	0.351794	0.842773	20	31634788	rs403598	A	G	0.0135551	2.48072	0.871399	0.297119
20	32665748	rs6059655	G	A	NA	NA	NA	NA	NA	NA	NA	20	32665748	rs6059655	G	A	0.967049	0.846458	0.152789	0.275267	0.92766	20	32665748	rs6059655	G	A	NA	NA	NA	NA
20	33690010	rs4911466	T	C	2	0.07634	0.2662	0.7721	0.6627	0.208	36.91	20	33690010	rs4911466	T	C	0.964216	0.802788	0.149144	0.140795	0.96366	20	33690010	rs4911466	T	C	0.980591	0.324521	0.703794	0.109809
20	34726973	rs75653149	A	C	NA	NA	NA	NA	NA	NA	NA	20	34726973	rs75653149	A	C	0.0381537	1.16515	0.156739	0.329464	0.845753	20	34726973	rs75653149	A	C	NA	NA	NA	NA
20	35793260	rs73094911	C	T	2	0.1476	0.1476	1.2834	1.2834	0.9075	0	20	35793260	rs73094911	C	T	0.0284525	1.27803	0.176094	0.163585	0.861061	20	35793260	rs73094911	C	T	0.0126309	1.41139	0.835481	0.680029
20	37948298	rs1008351	G	C	2	0.08069	0.08069	1.1241	1.1241	0.4504	0	20	37948298	rs1008351	G	C	0.657564	1.11217	0.068466	0.120488	0.998755	20	37948298	rs1008351	G	C	0.676525	1.42764	0.32373	0.271442
20	49398786	rs62202836	T	C	2	0.3781	0.3781	0.9316	0.9316	0.7709	0	20	49398786	rs62202836	T	C	0.21003	0.935761	0.0818189	0.417083	0.954805	20	49398786	rs62202836	T	C	0.171288	0.823714	0.430198	0.652137
21	43089017	rs2776353	T	A	2	0.4721	0.4721	1.0501	1.0501	0.5244	0	21	43089017	rs2776353	T	A	0.375612	1.04018	0.0696412	0.571609	0.983874	21	43089017	rs2776353	T	A	0.418977	1.27897	0.317071	0.437729
23	108593972	rs12833418	T	C	NA	NA	NA	NA	NA	NA	NA	23	108593972	rs12833418	T	C	NA	0.968417	0.16603	0.846731	NA	23	108593972	rs12833418	T	C	NA	NA	NA	NA

## Sheet: Supplementary Data 5
Supplementary Data 5. BCC-associated loci identified in the Hispanic/Latino GWA meta-analysis. Loci in bold are additional novel loci (compared to the European ancestry GWA meta-analysis of BCC)
						Hispanic/Latino GWA meta-analysis							GERA GWA results			MGB GWA results
CHR	BP	Nearest Gene(s)	SNP	EA	OA	N	P	P.R.	OR	OR.R.	Q	I	OR	SE	P	OR	SE	P
2	34266792	MYADML-LOC100288911	rs1364689	A	G	2	2.318e-08	2.318e-08	1.645	1.645	0.63	0	1.65941	0.0909243	9.08395e-08	1.33242	0.446451	0.520327
2	217359393	SMARCAL1-RPL37A	rs74269473	T	C	2	1.996e-08	0.0005934	2.5672	2.8494	0.2086	36.75	2.3937	0.176966	5.0485e-06	4.85713	0.53423	0.00309274
8	22595054	PEBP4	rs117101060	T	C	2	2.471e-08	2.471e-08	2.4911	2.4911	0.4233	0	2.4292	0.166696	1.07467e-06	4.93146	0.868461	0.0661639
11	99745220	CNTN5	rs74603527	G	A	2	1.659e-09	0.01951	3.5267	5.681	0.0371	76.99	3.07206	0.219313	5.13195e-06	13.9701	0.69264	0.00014063

## Sheet: Supplementary Data 6
Supplementary Data 6. BCC-associated loci identified in the multi-ancestry GWA meta-analysis. Loci in bold are additional novel loci (compared to the European ancestry GWA meta-analysis of BCC)
CHR	BP	Nearest Gene(s)	SNP	EA	OA	N	P	P.R.	OR	OR.R.	Q	I
1	17772148	RCC2-ARHGEF10L	rs12122129	A	G	2	1.714e-99	0.001575	1.1697	1.2278	0.0495	74.07
1	38353403	INPP5B	rs56023437	T	C	2	2.716e-08	2.716e-08	0.9568	0.9568	0.5919	0
1	41912138	SCMH1-EDN2	rs2781249	C	T	2	5.152e-09	5.152e-09	1.0809	1.0809	0.8242	0
1	114303808	PHTF1-RSBN1	rs6679677	A	C	2	6.815e-13	6.815e-13	0.9165	0.9165	0.4712	0
1	150737220	CTSS	rs41271951	G	A	2	7.679e-17	0.3213	1.1132	1.0746	0.1966	40.02
1	155014426	DCST1	rs55668940	A	G	2	9.723e-12	9.723e-12	1.0626	1.0626	0.4214	0
1	168497741	LOC100505918-XCL2	rs78663305	G	A	2	2.028e-08	2.028e-08	0.9378	0.9378	0.5932	0
1	182989949	SHCBP1L-LAMC1	rs12132262	A	T	2	4.711e-08	4.711e-08	0.9617	0.9617	0.7824	0
1	214546861	PTPN14	rs6700380	T	C	2	9.788e-12	9.788e-12	0.9527	0.9527	0.393	0
1	228979737	RHOU-RAB4A	rs61824911	G	A	2	1.71e-90	1.71e-90	1.1771	1.1771	0.5949	0
1	236361040	GPR137B	rs1254197	T	G	2	4.732e-08	0.1782	0.9567	0.9651	0.2567	22.27
1	242023898	EXO1	rs4149909	G	A	2	3.985e-09	3.985e-09	1.1313	1.1313	0.4381	0
2	5680264	LOC727982-SOX11	rs13409347	T	G	2	1.677e-09	1.677e-09	1.044	1.044	0.6377	0
2	7752255	LOC100506274-LOC339788	rs2572140	A	G	2	5.194e-24	5.194e-24	1.0882	1.0882	0.6486	0
2	10108514	GRHL1	rs6741117	C	G	2	3.072e-10	0.1105	1.0674	1.1114	0.129	56.6
2	11526716	ROCK2-LINC00570	rs12466910	A	G	2	6.72e-10	6.72e-10	0.9526	0.9526	0.8129	0
2	16498408	MYCN-FAM49A	rs16982253	C	T	2	1.094e-32	1.094e-32	0.8705	0.8705	0.9884	0
2	37189296	STRN	rs3845780	C	T	2	3.721e-08	3.721e-08	1.0396	1.0396	0.5829	0
2	38298139	CYP1B1	rs1800440	C	T	2	1.446e-21	1.446e-21	0.9165	0.9165	0.5868	0
2	88554351	THNSL2-FOXI3	rs6707137	A	G	2	1.069e-30	1.069e-30	0.8365	0.8365	0.9517	0
2	145634153	DKFZp686O1327	rs6738560	A	G	2	5.509e-10	5.509e-10	1.0494	1.0494	0.819	0
2	161356971	MIR4785-TANK	rs7564151	C	G	2	1.592e-08	0.1219	1.0417	1.0669	0.1504	51.65
2	198900363	PLCL1	rs1579695	A	G	2	2.159e-08	2.159e-08	0.9612	0.9612	0.3192	0
2	202176294	ALS2CR12	rs7582362	G	A	2	2.267e-86	2.267e-86	0.8578	0.8578	0.6033	0
2	204741166	CTLA4-ICOS	rs1427676	T	C	2	1.813e-30	1.813e-30	1.0902	1.0902	0.7229	0
3	50011540	RBM6	rs11130229	C	T	2	8.547e-09	8.547e-09	0.9596	0.9596	0.9189	0
3	71544252	FOXP1-MIR1284	rs35768603	C	T	2	1.722e-44	1.31e-07	1.1045	1.1102	0.2794	14.52
3	98471376	ST3GAL6	rs4638909	T	C	2	5.537e-10	5.537e-10	0.95	0.95	0.548	0
3	101269038	FAM172BP-TRMT10C	rs1918405	G	T	2	1.761e-12	0.09589	0.9495	0.9214	0.1291	56.57
3	169514585	LRRC34	rs10936600	T	A	2	4.756e-08	4.756e-08	0.9559	0.9559	0.3715	0
3	188122978	LPP	rs2049218	T	C	2	3.174e-29	3.174e-29	1.0827	1.0827	0.706	0
4	186982959	SORBS2-TLR3	rs13120159	C	A	2	1.185e-08	0.3204	1.042	1.0295	0.2264	31.66
5	1325590	CLPTM1L	rs421284	C	T	2	4.064e-77	0.000658	0.8618	0.8309	0.0915	64.89
5	33951693	SLC45A2	rs16891982	G	C	2	8.158e-66	8.158e-66	1.5019	1.5019	0.5184	0
5	38756717	MIR3650-OSMR	rs11743151	T	C	2	2.735e-08	2.735e-08	0.9597	0.9597	0.8903	0
5	67751221	PIK3R1-SLC30A5	rs42905	C	A	2	3.417e-09	0.01524	0.959	0.9544	0.2809	14
5	73802976	ARHGEF28-ENC1	rs1001114	G	A	2	5.512e-09	0.0153	1.0474	1.053	0.2813	13.85
5	131578637	P4HA2-PDLIM4	rs4705928	T	C	2	4.015e-08	4.015e-08	1.0397	1.0397	0.6687	0
5	149196682	PPARGC1B	rs109077	G	T	2	1.07e-09	0.4918	0.9536	0.9734	0.1743	45.81
5	151155711	G3BP1	rs2964574	A	G	2	7.18e-09	7.18e-09	1.0476	1.0476	0.9068	0
6	421281	OR2J3	rs62389423	A	G	2	1.093e-255	1.093e-255	1.3926	1.3926	0.6088	0
6	22057566	LINC00340-LOC729177	rs55775505	T	C	2	5.54e-23	5.54e-23	1.0781	1.0781	0.5038	0
6	29599102	GABBR1	rs29243	A	G	2	1.236e-08	1.236e-08	1.1968	1.1968	0.8931	0
6	31409283	MICA-HCP5	rs61447909	A	G	2	1.408e-16	1.408e-16	1.0961	1.0961	0.3589	0
6	32429277	HLA-DRA-HLA-DRB5	rs9268847	G	A	2	9.1e-27	0.05788	1.0883	1.0704	0.2056	37.58
6	91005743	BACH2	rs6908626	T	G	2	3.544e-24	3.544e-24	0.9065	0.9065	0.3726	0
6	150347971	RAET1L-ULBP3	rs11752529	T	C	2	3.065e-12	3.065e-12	1.0508	1.0508	0.4346	0
6	167394634	RNASET2-MIR3939	rs4710154	T	A	2	3.135e-25	3.135e-25	1.0808	1.0808	0.4836	0
7	17598627	AHR-SNX13	rs77890471	C	G	2	3.854e-11	3.854e-11	1.0667	1.0667	0.8121	0
7	29132279	CPVL	rs117744081	G	A	2	1.107e-23	0.3336	0.803	0.873	0.1382	54.5
7	47445641	TNS3	rs700755	G	A	2	1.258e-17	0.008614	0.9414	0.932	0.2434	26.52
7	50192592	C7orf72	rs35254219	T	A	2	8.424e-16	8.424e-16	0.9438	0.9438	0.5378	0
7	100359454	ZAN	rs112108851	T	C	2	4.637e-09	4.637e-09	0.9541	0.9541	0.9298	0
7	101418653	MYL10-CUX1	rs73183643	A	G	2	1.209e-35	1.209e-35	0.9008	0.9008	0.7458	0
7	130584684	LOC646329	rs125124	G	C	2	4.518e-35	1.072e-16	0.9081	0.9071	0.3099	3
8	22876739	RHOBTB2	rs2241261	T	C	2	7.731e-11	7.731e-11	1.048	1.048	0.4303	0
8	77468678	HNF4G-ZFHX4-AS1	rs17431641	T	C	2	5.44e-55	5.44e-55	0.7906	0.7906	0.9537	0
8	81389791	MIR5708-ZBTB10	rs11993814	T	C	2	3.508e-37	4.035e-07	0.9004	0.8957	0.283	13.25
8	98367001	TSPYL5-MTDH	rs7833199	C	T	2	1.756e-08	0.02614	1.0453	1.0519	0.2738	16.49
8	101007337	RGS22	rs28765982	C	A	2	3.417e-63	0.0001522	0.8455	0.8253	0.1997	39.19
8	116611632	TRPS1	rs7834300	C	G	2	1.218e-13	1.218e-13	0.9485	0.9485	0.4754	0
8	126618736	TRIB1-LOC100130231	rs4871622	T	C	2	4.434e-08	4.434e-08	0.9597	0.9597	0.4938	0
8	129003458	MIR1205-MIR1206	rs55807015	A	G	2	2.411e-11	2.411e-11	1.0507	1.0507	0.9324	0
9	684096	KANK1	rs1323262	C	G	2	2.206e-19	2.206e-19	1.0672	1.0672	0.5324	0
9	16884586	BNC2-CNTLN	rs10810657	A	T	2	1.099e-35	1.099e-35	1.0953	1.0953	0.5682	0
9	19059865	HAUS6-SCARNA8	rs60269255	C	G	2	1.189e-08	1.189e-08	1.0608	1.0608	0.3594	0
9	22054690	CDKN2B-CDKN2B-AS1	rs7874604	C	T	2	4.557e-45	4.557e-45	0.9029	0.9029	0.5045	0
9	92454643	UNQ6494-MIR4290	rs9695995	G	C	2	3.242e-08	3.242e-08	1.0416	1.0416	0.3187	0
9	100466636	XPA-FOXE1	rs2805831	A	G	2	3.568e-11	3.568e-11	0.9399	0.9399	0.5593	0
9	106865692	SMC2	rs7859034	T	G	2	4.499e-16	4.499e-16	1.0633	1.0633	0.9003	0
9	139356987	SEC16A	rs57994353	C	T	2	4.933e-09	0.7406	1.0515	1.0174	0.1138	60.01
10	6390192	LOC399715-PRKCQ	rs2387397	C	G	2	3.919e-09	3.919e-09	0.9512	0.9512	0.7607	0
10	8962477	GATA3-SFTA1P	rs138501911	T	C	2	6.065e-77	6.065e-77	0.8075	0.8075	0.5569	0
10	10771564	GATA3-SFTA1P	rs12767525	T	C	2	1.485e-14	1.485e-14	1.0609	1.0609	0.5527	0
10	13740917	FRMD4A	rs1887004	C	T	2	2.08e-10	2.08e-10	1.0486	1.0486	0.958	0
10	64441204	ZNF365-ADO	rs12766391	A	G	2	6.854e-17	0.9002	1.0622	0.9893	0.0126	83.95
10	105675946	OBFC1	rs9419958	C	T	2	3.822e-10	0.7918	0.938	0.9815	0.1105	60.73
10	119573178	EMX2-RAB11FIP2	rs7098111	T	C	2	2.894e-10	0.06714	0.9394	0.9212	0.2181	34.09
11	61908440	INCENP	rs2277283	C	T	2	4.615e-08	4.615e-08	0.9578	0.9578	0.8264	0
11	64107735	CCDC88B	rs663743	A	G	2	1.825e-18	1.825e-18	1.07	1.07	0.4761	0
11	65641033	EFEMP2-CTSW	rs10896064	C	G	2	5.657e-21	0.05353	0.9352	0.9013	0.0857	66.14
11	89017961	TYR	rs1126809	A	G	2	2.689e-67	2.689e-67	1.143	1.143	0.372	0
11	94463093	PIWIL4-AMOTL1	rs2895570	C	T	2	1.307e-10	1.307e-10	0.9515	0.9515	0.8697	0
11	108288808	C11orf65	rs10431061	T	G	2	3.822e-10	3.822e-10	1.0457	1.0457	0.9493	0
12	26421434	SSPN-ITPR2	rs9668178	A	T	2	1.759e-08	1.759e-08	1.048	1.048	0.4263	0
12	52913668	KRT5	rs11170164	T	C	2	1.649e-53	7.276e-16	1.2242	1.2281	0.3067	4.31
12	56390364	RAB5B	rs772920	G	C	2	4.701e-11	0.1483	0.9516	0.8989	0.0368	77.06
12	96379806	HAL	rs3213737	A	G	2	1.307e-08	0.1438	0.9603	0.928	0.0941	64.31
12	122668326	LRRC43	rs11059675	A	G	2	4.977e-08	4.977e-08	0.9616	0.9616	0.7392	0
13	99975661	GPR183-FKSG29	rs7139522	A	C	2	1.222e-08	1.222e-08	0.9597	0.9597	0.5735	0
13	113535630	ATP11A	rs9549316	C	T	2	9.857e-14	9.857e-14	0.9459	0.9459	0.4298	0
14	75923650	JDP2	rs7145468	G	A	2	4.367e-13	0.6401	1.1059	1.0433	0.1096	60.94
15	28230318	OCA2	rs1800407	T	C	2	2.515e-14	2.515e-14	1.1048	1.1048	0.416	0
15	49836867	FGF7-FAM227B	rs12593917	T	G	2	6.273e-11	0.0755	0.9533	0.9363	0.1961	40.17
15	67413837	SMAD3	rs7359174	A	G	2	1.877e-08	0.7308	1.0641	1.0222	0.1128	60.23
15	79237293	CTSH	rs2289702	T	C	2	2.435e-09	0.09378	1.074	1.1064	0.1917	41.32
16	11319295	CLEC16A-SOCS1	rs4781049	C	G	2	4.274e-08	0.1079	1.0561	1.0917	0.1264	57.19
16	89818732	FANCA	rs12931267	G	C	2	1.314e-121	1.314e-121	1.3347	1.3347	0.9274	0
17	17609246	RAI1-SMCR5	rs9910411	T	G	2	2.145e-08	2.145e-08	1.0421	1.0421	0.4525	0
19	4837487	TICAM1-PLIN3	rs10425559	G	A	2	5.747e-20	5.747e-20	1.077	1.077	0.7719	0
19	17401859	ANKLE1-ABHD8	rs61494113	A	G	2	2.514e-08	2.514e-08	1.0501	1.0501	0.6391	0
19	50151686	SCAF1	rs7508601	A	T	2	9.458e-16	9.458e-16	0.9374	0.9374	0.4875	0
20	2290333	TGM3	rs214803	A	C	2	3.226e-102	0.001464	0.8252	0.8489	0.1633	48.56
20	32067945	SNTA1-CBFA2T2	rs17401449	G	A	2	1.805e-49	1.805e-49	1.2166	1.2166	0.4246	0
20	33236696	PIGU	rs56238684	C	G	2	6.946e-66	6.946e-66	1.2384	1.2384	0.4957	0
20	34253656	RBM12-NFS1	rs113203744	G	C	2	2.968e-09	2.968e-09	0.9329	0.9329	0.7959	0
20	35258742	SLA2	rs55804368	T	C	2	2.737e-20	2.737e-20	1.1435	1.1435	0.4509	0
20	37948298	LOC339568-MAFB	rs1008351	G	C	2	1.163e-08	0.05618	1.0413	1.0509	0.2506	24.23
20	49398786	PARD6B-BCAS4	rs62202836	T	C	2	2.799e-17	2.799e-17	0.9284	0.9284	0.9661	0
21	43089017	TMPRSS2-LINC00111	rs2776353	T	A	2	3.8e-39	0.5693	0.9014	0.9577	0.0237	80.45

## Sheet: Supplementary Data 7
Supplementary Data 7. SCC-associated loci identified in the European ancestry GWA meta-analysis. Loci indicated in bold are novel
CHR	BP	SNP	EA	OA	N	P	P.R.	OR	OR.R.	Q	I	Locus	Nearest Gene(s)	Known vs. novel
1	150858334	rs72471535	CTTTTTT	C	2	2.705e-08	2.705e-08	0.9015	0.9015	0.9568	0	1q21.3	ARNT-SETDB1	known
2	202176294	rs7582362	G	A	4	3.197e-10	3.197e-10	0.9201	0.9201	0.4527	0	2q33.1	ALS2CR12	known
3	71525367	rs9853632	C	T	4	2.176e-09	7.415e-07	1.0761	1.0746	0.296	18.88	3p13	FOXP1-MIR1284	known
3	188133336	rs60946162	T	C	4	6.352e-16	6.352e-16	1.1045	1.1045	0.793	0	3q28	LPP	known
3	189210809	rs67039332	C	CT	2	1.353e-13	1.353e-13	0.8835	0.8835	0.696	0	3q28	TPRG1-AS2-MIR944	known
5	33951693	rs16891982	G	C	4	4.769e-29	2.019e-08	1.6643	1.5863	0.0409	63.68	5p13.2	SLC45A2	known
6	396321	rs12203592	T	C	3	1.042e-234	1.042e-234	1.6021	1.6021	0.6892	0	6p25.3	OR2B3-IRF4	known
6	31409283	rs61447909	A	G	4	1.851e-09	1.851e-09	1.1181	1.1181	0.6149	0	6p21.33	MICA-HCP5	known
6	32608858	rs4455710	T	C	2	1.679e-21	0.008267	1.1768	1.1464	0.0156	82.9	6p21.32	HLA-DQA1	known
6	90976768	rs72928038	A	G	4	2.461e-08	2.461e-08	0.9099	0.9099	0.5824	0	6q15	BACH2	known
7	17238316	rs62444531	G	A	4	9.489e-09	4.121e-05	1.1951	1.2008	0.1621	41.59	7p21.1	AGR3-AHR	known
8	42005265	rs12542910	C	T	4	9.139e-09	9.139e-09	1.1193	1.1193	0.5404	0	8p11.21	KAT6A-AP3M2	known
8	116611632	rs7834300	C	G	4	2.071e-08	6.562e-08	0.9343	0.9344	0.3733	3.88	8q23.3	TRPS1	known
9	16884586	rs10810657	A	T	4	6.143e-17	6.143e-17	1.1095	1.1095	0.4984	0	9q22.2	BNC2-CNTLN	known
9	139327064	rs34302850	G	A	4	1.766e-13	1.766e-13	1.1063	1.1063	0.7075	0	9q34.3	INPP5E	known
11	9590389	rs7939541	T	C	4	2.334e-09	7.088e-07	0.9297	0.9315	0.3027	17.65	11p15.4	ZNF143-WEE1	known
11	89017961	rs1126809	A	G	4	2.005e-39	2.005e-39	1.1861	1.1861	0.6703	0	11q14.3	TYR	known
12	52843733	12:52843733:C:T	T	C	2	4.717e-08	4.717e-08	0.8968	0.8968	0.355	0	12q13.13	KRT78	known
15	28230318	rs1800407	T	C	4	1.712e-15	1.712e-15	1.1918	1.1918	0.8568	0	15q13.1	OCA2	known
16	89986117	rs1805007	T	C	4	2.161e-84	5.014e-12	1.5091	1.4703	0.0012	81.09	16q24.3	MC1R	known
20	31621354	rs74645632	A	T	4	3.779e-09	5.85e-09	1.1681	1.1685	0.3836	1.72	20q11.21	BPIFB6	known
20	32665748	rs6059655	G	A	3	5.96e-40	1.39e-22	0.7592	0.7543	0.1813	41.43	20q11.22	MIR4755-RALY	known
20	33690010	rs4911466	T	C	4	2.887e-26	2.887e-26	0.7957	0.7957	0.5093	0	20q11.22	TRPC4AP-EDEM2	known
20	34726973	rs75653149	A	C	3	5.126e-15	2.968e-06	1.198	1.2142	0.0585	64.78	20q11.23	EPB41L1	known

## Sheet: Supplementary Data 8
Supplementary Data 8. Association of the 116 BCC-associated loci identified in the European ancestry meta-analysis with SCC risk. SNPs that reached Bonferroni-level of significance are highlighted in pink.
CHR	BP	Nearest Gene(s)	SNP	EA	OA	N	P	P.R.	OR	OR.R.	Q	I
1	17772148	RCC2-ARHGEF10L	rs12122129	A	G	4	0.1261	0.1261	1.0196	1.0196	0.7103	0
1	38353403	INPP5B	rs56023437	T	C	4	0.04313	0.04313	0.9729	0.9729	0.6707	0
1	41912138	SCMH1-EDN2	rs2781249	C	T	4	0.1193	0.1193	1.0358	1.0358	0.4827	0
1	114303808	PHTF1-RSBN1	rs6679677	A	C	4	0.0002705	0.002486	0.9268	0.9261	0.2781	22.09
1	150737220	CTSS	rs41271951	G	A	4	9.718e-06	9.718e-06	1.1017	1.1017	0.4962	0
1	155014426	DCST1	rs55668940	A	G	4	0.005966	0.005966	1.0429	1.0429	0.5219	0
1	168497741	LOC100505918-XCL2	rs78663305	G	A	4	0.01834	0.01834	0.9551	0.9551	0.8136	0
1	214546861	PTPN14	rs6700380	T	C	4	0.002145	0.002145	0.9635	0.9635	0.528	0
1	228979737	RHOU-RAB4A	rs61824911	G	A	4	0.4054	0.4568	1.0116	1.0132	0.2551	26.11
1	236361040	GPR137B	rs1254197	T	G	4	0.003239	0.02579	0.9602	0.9628	0.2712	23.29
1	242023898	EXO1	rs4149909	G	A	4	0.0004875	0.00213	1.1394	1.1483	0.2796	21.82
2	5680264	LOC727982-SOX11	rs13409347	T	G	4	0.1207	0.1207	1.0191	1.0191	0.9439	0
2	7752255	LOC100506274-LOC339788	rs2572140	A	G	2	0.9166	0.9166	0.9983	0.9983	0.6678	0
2	10113496	GRHL1	rs6726950	G	A	4	0.01579	0.2321	1.0433	1.0361	0.0934	53.18
2	11526716	ROCK2-LINC00570	rs12466910	A	G	2	0.08597	0.09614	0.9671	0.9664	0.3004	6.77
2	16498408	MYCN-FAM49A	rs16982253	C	T	4	0.05431	0.05431	0.9632	0.9632	0.9635	0
2	37189296	STRN	rs3845780	C	T	4	0.09633	0.09633	1.0201	1.0201	0.4772	0
2	38298139	CYP1B1	rs1800440	C	T	4	0.00879	0.03317	0.9603	0.961	0.2842	21
2	88554351	THNSL2-FOXI3	rs6707137	A	G	4	0.3019	0.3019	0.9735	0.9735	0.9947	0
2	145653287	DKFZp686O1327	rs17479393	T	A	4	0.9271	0.9271	1.0013	1.0013	0.5791	0
2	161356971	MIR4785-TANK	rs7564151	C	G	4	0.05313	0.05313	1.024	1.024	0.9273	0
2	173074802	DLX2-ITGA6	rs10646896	CTTT	C	2	0.9986	0.9986	1	1	0.6533	0
2	188345322	TFPI	rs8176526	T	C	4	0.0307	0.07482	1.0295	1.0281	0.3119	15.95
2	198954774	PLCL1	rs11684176	T	C	4	0.001514	0.1335	0.9621	0.9708	0.1061	50.95
2	202176294	ALS2CR12	rs7582362	G	A	4	3.197e-10	3.197e-10	0.9201	0.9201	0.4527	0
2	204743801	CTLA4-ICOS	rs231729	A	T	4	5.506e-06	0.1498	0.9434	0.9625	0.0214	69.02
3	50011540	RBM6	rs11130229	C	T	4	0.422	0.422	0.9902	0.9902	0.5328	0
3	71544252	FOXP1-MIR1284	rs35768603	C	T	4	7.54e-08	7.54e-08	1.067	1.067	0.6261	0
3	98471376	ST3GAL6	rs4638909	T	C	4	5.597e-05	5.597e-05	0.9446	0.9446	0.4762	0
3	101258778	FAM172BP-TRMT10C	rs4580527	C	A	3	0.005395	0.005395	0.9644	0.9644	0.94	0
3	188122978	LPP	rs2049218	T	C	4	4.351e-15	4.351e-15	1.0988	1.0988	0.7933	0
4	186982959	SORBS2-TLR3	rs13120159	C	A	4	0.08345	0.08345	1.0215	1.0215	0.4	0
5	1325590	CLPTM1L	rs421284	C	T	2	0.2536	0.4838	0.9771	0.9812	0.2056	37.58
5	33951693	SLC45A2	rs16891982	G	C	4	4.769e-29	2.019e-08	1.6643	1.5863	0.0409	63.68
5	38756717	MIR3650-OSMR	rs11743151	T	C	4	0.005717	0.005717	0.9658	0.9658	0.5447	0
5	44449376	FGF10-MRPS30	rs72748037	A	G	3	0.4614	0.4509	0.9876	0.9808	0.1346	50.13
5	52378850	ITGA2	rs76748680	G	GT	2	0.8069	0.8069	0.9958	0.9958	0.4271	0
5	67751221	PIK3R1-SLC30A5	rs42905	C	A	4	0.363	0.363	1.011	1.011	0.4611	0
5	73802976	ARHGEF28-ENC1	rs1001114	G	A	4	0.00904	0.00904	1.037	1.037	0.957	0
5	149196682	PPARGC1B	rs109077	G	T	4	1.863e-05	1.863e-05	0.9447	0.9447	0.9873	0
5	151155711	G3BP1	rs2964574	A	G	4	0.002399	0.002399	1.0425	1.0425	0.7599	0
6	421281	OR2J3	rs62389423	A	G	4	3.572e-177	5.193e-93	1.5858	1.5754	0.1957	36.07
6	15388277	JARID2	rs2237159	A	G	4	0.1014	0.4256	1.0198	1.0147	0.139	45.4
6	22057566	LINC00340-LOC729177	rs55775505	T	C	4	0.2648	0.2648	1.0146	1.0146	0.957	0
6	29599102	GABBR1	rs29243	A	G	4	0.09792	0.09792	1.0945	1.0945	0.7062	0
6	31324664	HLA-B	rs9266184	G	T	3	2.332e-08	5.093e-06	0.9167	0.9187	0.2595	25.87
6	32591609	HLA-DRB1-HLA-DQA1	rs9271611	G	A	3	3.062e-21	0.003728	1.1261	1.1147	0.0005	86.95
6	74499182	CD109	rs146968538	A	AT	2	0.02977	0.02977	0.9628	0.9628	0.679	0
6	91005743	BACH2	rs6908626	T	G	4	7.083e-08	7.083e-08	0.9133	0.9133	0.7123	0
6	126678268	CENPW-RSPO3	rs9388487	T	G	4	0.1641	0.3082	0.9834	0.9789	0.0748	56.6
6	150347971	RAET1L-ULBP3	rs11752529	T	C	4	0.6168	0.9772	1.0061	1.0006	0.1056	51.03
6	167394634	RNASET2-MIR3939	rs4710154	T	A	4	0.01534	0.01534	1.0316	1.0316	0.8563	0
7	17134708	AGR3-AHR	rs117132860	A	G	2	0.000122	0.000122	1.2316	1.2316	0.6172	0
7	29132279	CPVL	rs117744081	G	A	4	3.997e-07	3.997e-07	0.821	0.821	0.4834	0
7	47445641	TNS3	rs700755	G	A	4	0.01117	0.01117	0.97	0.97	0.5516	0
7	50192592	C7orf72	rs35254219	T	A	4	3.25e-05	3.25e-05	0.9504	0.9504	0.7311	0
7	100359454	ZAN	rs112108851	T	C	4	0.5201	0.5201	0.9913	0.9913	0.4567	0
7	101418653	MYL10-CUX1	rs73183643	A	G	4	0.1313	0.1313	0.9788	0.9788	0.5055	0
7	130584684	LOC646329	rs125124	G	C	4	0.9101	0.868	0.9985	1.0029	0.2202	32.02
8	22876739	RHOBTB2	rs2241261	T	C	4	0.07898	0.07898	1.0218	1.0218	0.6952	0
8	77468678	HNF4G-ZFHX4-AS1	rs17431641	T	C	4	0.1028	0.7318	0.96	1.0227	0.0012	81.13
8	81392215	MIR5708-ZBTB10	rs7818943	C	A	4	0.1437	0.5739	0.9799	0.9835	0.0175	70.37
8	98367001	TSPYL5-MTDH	rs7833199	C	T	4	0.172	0.172	1.0183	1.0183	0.9325	0
8	101007337	RGS22	rs28765982	C	A	4	0.05019	0.2136	0.9676	0.9692	0.1511	43.4
8	116622906	TRPS1	rs2245019	A	C	4	1.409e-07	2.775e-07	0.9382	0.9382	0.3795	2.58
8	129003458	MIR1205-MIR1206	rs55807015	A	G	4	0.06395	0.09289	1.0237	1.0255	0.295	19.06
9	684096	KANK1	rs1323262	C	G	4	0.2141	0.2141	1.0154	1.0154	0.5418	0
9	16884586	BNC2-CNTLN	rs10810657	A	T	4	6.143e-17	6.143e-17	1.1095	1.1095	0.4984	0
9	19088820	SCARNA8-HAUS6	rs7037714	A	G	3	0.3443	0.3443	1.0173	1.0173	0.548	0
9	22054690	CDKN2B-CDKN2B-AS1	rs7874604	C	T	4	0.2513	0.2513	0.9858	0.9858	0.7413	0
9	100466636	XPA-FOXE1	rs2805831	A	G	4	0.6862	0.6862	1.0064	1.0064	0.9335	0
9	106865692	SMC2	rs7859034	T	G	4	0.1663	0.1663	1.0186	1.0186	0.8442	0
9	139356987	SEC16A	rs57994353	C	T	4	4.677e-13	4.677e-13	1.1075	1.1075	0.6401	0
10	6390192	LOC399715-PRKCQ	rs2387397	C	G	4	0.03023	0.03023	0.9693	0.9693	0.5072	0
10	8962477	GATA3-SFTA1P	rs138501911	T	C	4	0.008461	0.5797	0.9504	0.9754	0.0052	76.48
10	10771564	GATA3-SFTA1P	rs12767525	T	C	4	0.9346	0.9346	0.9989	0.9989	0.4982	0
10	13741039	FRMD4A	rs1830993	G	T	3	0.5439	0.5439	0.9921	0.9921	0.396	0
10	64397538	ZNF365	rs16917546	C	T	4	3.003e-06	3.003e-06	1.0595	1.0595	0.41	0
10	105675946	OBFC1	rs9419958	C	T	4	0.432	0.8665	0.9865	0.9946	0.0551	60.51
10	119573178	EMX2-RAB11FIP2	rs7098111	T	C	4	0.001349	0.119	0.9471	0.9575	0.0986	52.25
11	64107735	CCDC88B	rs663743	A	G	4	5.008e-05	0.075	1.055	1.0446	0.049	61.84
11	65641033	EFEMP2-CTSW	rs10896064	C	G	4	0.2926	0.2926	0.9873	0.9873	0.8413	0
11	69382767	MYEOV-CCND1	rs11263498	C	T	4	0.3626	0.923	1.0115	0.9975	0.0248	67.96
11	89017961	TYR	rs1126809	A	G	4	2.005e-39	2.005e-39	1.1861	1.1861	0.6703	0
11	94463093	PIWIL4-AMOTL1	rs2895570	C	T	4	0.1272	0.1272	0.9803	0.9803	0.8135	0
11	108298581	C11orf65	rs112568268	G	A	3	0.1946	0.3198	0.9812	0.9831	0.2837	20.63
12	26421434	SSPN-ITPR2	rs9668178	A	T	4	0.7965	0.7965	1.0037	1.0037	0.732	0
12	48245235	VDR	rs7971418	A	C	4	0.09973	0.1479	1.02	1.0196	0.3336	11.83
12	52913668	KRT5	rs11170164	T	C	4	1.903e-06	1.903e-06	1.1138	1.1138	0.4255	0
12	56390364	RAB5B	rs772920	G	C	4	0.002564	0.002564	0.962	0.962	0.882	0
12	96379806	HAL	rs3213737	A	G	4	6.055e-07	7.02e-06	0.9415	0.9401	0.3212	14.21
12	120848516	MSI1-COX6A1	rs176265	G	A	4	0.3246	0.3246	0.985	0.985	0.8806	0
12	122668326	LRRC43	rs11059675	A	G	4	0.6875	0.6875	0.9951	0.9951	0.8898	0
13	99975661	GPR183-FKSG29	rs7139522	A	C	4	0.2631	0.2631	0.9863	0.9863	0.9527	0
13	113535630	ATP11A	rs9549316	C	T	2	0.002142	0.002142	0.944	0.944	0.9847	0
14	75923650	JDP2	rs7145468	G	A	4	0.223	0.3284	1.0297	1.0326	0.2016	35.1
15	28230318	OCA2	rs1800407	T	C	4	1.712e-15	1.712e-15	1.1918	1.1918	0.8568	0
15	49836867	FGF7-FAM227B	rs12593917	T	G	4	0.7242	0.5646	0.9956	0.9877	0.0779	56.01
15	67413837	SMAD3	rs7359174	A	G	4	0.2809	0.2809	1.0205	1.0205	0.7077	0
15	79237293	CTSH	rs2289702	T	C	4	0.0003085	0.0003085	1.0768	1.0768	0.4142	0
16	89818732	FANCA	rs12931267	G	C	4	4.918e-83	2.104e-13	1.4796	1.4405	0.0036	77.85
17	7571752	TP53	rs78378222	G	T	3	0.0003452	0.1519	0.7972	0.7543	0.0002	88.25
17	17609246	RAI1-SMCR5	rs9910411	T	G	4	0.009858	0.009858	1.0331	1.0331	0.718	0
19	4837487	TICAM1-PLIN3	rs10425559	G	A	2	0.00426	0.00426	1.0597	1.0597	0.5681	0
19	17401859	ANKLE1-ABHD8	rs61494113	A	G	2	0.5028	0.7559	1.0154	1.0101	0.1789	44.65
19	50151686	SCAF1	rs7508601	A	T	2	0.102	0.102	0.9681	0.9681	0.5435	0
20	2290333	TGM3	rs214803	A	C	4	0.02106	0.2716	0.965	0.9695	0.0571	60.09
20	31634788	BPIFB6-BPIFB3	rs403598	A	G	4	1.488e-07	1.582e-06	1.1467	1.1505	0.3298	12.56
20	32665748	MIR4755-RALY	rs6059655	G	A	3	5.96e-40	1.39e-22	0.7592	0.7543	0.1813	41.43
20	33690010	TRPC4AP-EDEM2	rs4911466	T	C	4	2.887e-26	2.887e-26	0.7957	0.7957	0.5093	0
20	34726973	EPB41L1	rs75653149	A	C	3	5.126e-15	2.968e-06	1.198	1.2142	0.0585	64.78
20	35793260	C20orf132	rs73094911	C	T	4	1.907e-07	1.907e-07	1.153	1.153	0.6149	0
20	37948298	LOC339568-MAFB	rs1008351	G	C	4	0.9693	0.9693	1.0005	1.0005	0.3956	0
20	49398786	PARD6B-BCAS4	rs62202836	T	C	2	0.4675	0.4675	0.9848	0.9848	0.9037	0
21	43089017	TMPRSS2-LINC00111	rs2776353	T	A	4	0.02414	0.02414	0.9699	0.9699	0.4322	0
23	108593972	IRS4-GUCY2F	rs12833418	T	C	3	0.1601	0.1601	0.9596	0.9596	0.6338	0

## Sheet: Supplementary Data 9
Supplementary Data 9. LD score regression analysis results of individual GWAS datasets
Phenotype 1	Phenotype 2	rg	se	z	p	gcov_int	gcov_int_se
BCC_GERA	BCC_UKB	0.902	0.0482	18.7249	3.0997e-78	0.021	0.0125
BCC_GERA	BCC_23andme	0.9227	0.0716	12.8934	4.9034e-38	0.0179	0.0123
BCC_GERA	SCC_GERA	0.8066	0.0722	11.1672	5.9015e-29	0.2203	0.0101
BCC_GERA	SCC_UKB	0.7342	0.3318	2.2129	0.0269	0.0039	0.006
BCC_GERA	SCC_23andme	0.8755	0.1336	6.5547	5.5756e-11	0.0086	0.0107
BCC_GERA	SCC_MGB	0.2175	0.1517	1.4339	0.1516	0.0012	0.005
BCC_UKB	BCC_23andme	0.9294	0.0615	15.104	1.5248e-51	0.0151	0.0144
BCC_UKB	SCC_GERA	0.594	0.0898	6.6152	3.7093e-11	0.0119	0.0114
BCC_UKB	SCC_UKB	0.8982	0.3691	2.4331	0.015	0.0948	0.0076
BCC_UKB	SCC_23andme	0.7195	0.1226	5.8677	4.4177e-09	0.0149	0.0114
BCC_UKB	SCC_MGB	-0.0509	0.1582	-0.3215	0.7478	0.0096	0.0063
BCC_23andme	SCC_GERA	0.8015	0.1072	7.48	7.4321e-14	0.006	0.0119
BCC_23andme	SCC_UKB	1.1298	0.5543	2.0381	0.0415	-0.0066	0.0076
BCC_23andme	SCC_23andme	0.8243	0.105	7.848	4.228e-15	0.4098	0.0132
BCC_23andme	SCC_MGB	0.3489	0.1999	1.7458	0.0808	0.0012	0.0057
SCC_GERA	SCC_UKB	1.0322	0.5821	1.7733	0.0762	0.0112	0.0053
SCC_GERA	SCC_23andme	0.9637	0.1969	4.8934	9.9114e-07	0.0159	0.01
SCC_GERA	SCC_MGB	0.5873	0.2612	2.2482	0.0246	-6.8029e-05	0.0052
SCC_UKB	SCC_23andme	1.1487	0.6099	1.8834	0.0596	0.0061	0.007
SCC_UKB	SCC_MGB	0.3658	0.5202	0.7031	0.482	-0.0006	0.005
SCC_23andme	SCC_MGB	0.5624	0.3049	1.8444	0.0651	-0.0022	0.0049
Note: summary of genetic correlation results for BCC_MGB are missing, as the input result for the concerned sample has very low heritability (h2), suggesting not enough polygenic signals.

[truncated: 4 more sheets: Supplementary Data 10, Supplementary Data 11, Supplementary Data 12, Supplementary Data 13]
